# Supplementary material for: Striking transformations of the hydroborylene ligand in a HB:→NiII complex with isocyanides and CO
Source: Chem Sci. 2018 Feb 5;9(9):2595–600. doi: 10.1039/c7sc04792d (PMC5897887; doi:10.1039/c7sc04792d)
Supplement: Supplementary file 2 [file SC-009-C7SC04792D-s002.cif]

# Electronic Supplementary Material (ESI) for Chemical Science.
# This journal is © The Royal Society of Chemistry 2018

####################################################################### 
# 
# This file contains crystal structure data downloaded from the 
# Cambridge Structural Database (CSD) hosted by the Cambridge 
# Crystallographic Data Centre (CCDC).
# 
# Full information about CCDC data access policies and citation 
# guidelines are available at http://www.ccdc.cam.ac.uk/access/V1 
# 
# Audit and citation data items may have been added by the CCDC. 
# Please retain this information to preserve the provenance of 
# this file and to allow appropriate attribution of the data. 
# 
#######################################################################

data_compound_2-Cy
_database_code_depnum_ccdc_archive 'CCDC 1579154'
_audit_update_record             
;
2017-10-10 deposited with the CCDC.
2018-02-05 downloaded from the CCDC.
;

_audit_creation_method           SHELXL-2016/6
_shelx_SHELXL_version_number     2016/6
_chemical_name_systematic        ?
_chemical_name_common            ?
_chemical_melting_point          ?
_chemical_formula_moiety         'C50 H82 B Cl N6 Ni O2 Si2'
_chemical_formula_sum            'C50 H82 B Cl N6 Ni O2 Si2'
_chemical_formula_weight         960.36

loop_
_atom_type_symbol
_atom_type_description
_atom_type_scat_dispersion_real
_atom_type_scat_dispersion_imag
_atom_type_scat_source
C C 0.0181 0.0091 'International Tables Vol C Tables 4.2.6.8 and 6.1.1.4'
H H 0.0000 0.0000 'International Tables Vol C Tables 4.2.6.8 and 6.1.1.4'
B B 0.0090 0.0039 'International Tables Vol C Tables 4.2.6.8 and 6.1.1.4'
N N 0.0311 0.0180 'International Tables Vol C Tables 4.2.6.8 and 6.1.1.4'
O O 0.0492 0.0322 'International Tables Vol C Tables 4.2.6.8 and 6.1.1.4'
Si Si 0.2541 0.3302 'International Tables Vol C Tables 4.2.6.8 and 6.1.1.4'
Cl Cl 0.3639 0.7018 'International Tables Vol C Tables 4.2.6.8 and 6.1.1.4'
Ni Ni -3.0029 0.5091 'International Tables Vol C Tables 4.2.6.8 and 6.1.1.4'

_space_group_crystal_system      monoclinic
_space_group_IT_number           15
_space_group_name_H-M_alt        'C 2/c'
_space_group_name_Hall           '-C 2yc'

_shelx_space_group_comment       
;
The symmetry employed for this shelxl refinement is uniquely defined
by the following loop, which should always be used as a source of
symmetry information in preference to the above space-group names.
They are only intended as comments.
;

loop_
_space_group_symop_operation_xyz
'x, y, z'
'-x, y, -z+1/2'
'x+1/2, y+1/2, z'
'-x+1/2, y+1/2, -z+1/2'
'-x, -y, -z'
'x, -y, z-1/2'
'-x+1/2, -y+1/2, -z'
'x+1/2, -y+1/2, z-1/2'

_cell_length_a                   27.8322(3)
_cell_length_b                   21.4898(2)
_cell_length_c                   26.4066(3)
_cell_angle_alpha                90
_cell_angle_beta                 116.468(2)
_cell_angle_gamma                90
_cell_volume                     14138.5(3)
_cell_formula_units_Z            8
_cell_measurement_temperature    150(2)
_cell_measurement_reflns_used    10927
_cell_measurement_theta_min      2.6940
_cell_measurement_theta_max      73.4920

_exptl_crystal_description       rod
_exptl_crystal_colour            yellow
_exptl_crystal_density_meas      ?
_exptl_crystal_density_method    ?
_exptl_crystal_density_diffrn    0.902
_exptl_crystal_F_000             4144
_exptl_crystal_size_max          0.260
_exptl_crystal_size_mid          0.190
_exptl_crystal_size_min          0.130
_exptl_absorpt_coefficient_mu    1.311
_shelx_estimated_absorpt_T_min   0.727
_shelx_estimated_absorpt_T_max   0.848
_exptl_absorpt_correction_type   multi-scan
_exptl_absorpt_correction_T_min  0.7267
_exptl_absorpt_correction_T_max  0.8480
_exptl_absorpt_process_details   
;
CrysAlisPro 1.171.38.43c (Rigaku Oxford Diffraction, 2015)
Empirical absorption correction using spherical harmonics,
 implemented in SCALE3 ABSPACK scaling algorithm.
;
_exptl_absorpt_special_details   ?
_diffrn_ambient_temperature      150(2)
_diffrn_radiation_wavelength     1.54184
_diffrn_radiation_type           CuK\a
_diffrn_source                   'micro-focus sealed X-ray tube'
_diffrn_measurement_device_type  'SuperNova, Single source at offset, Atlas'
_diffrn_measurement_method       '\w scans'
_diffrn_detector_area_resol_mean 10.5435
_diffrn_reflns_number            27061
_diffrn_reflns_av_unetI/netI     0.0364
_diffrn_reflns_av_R_equivalents  0.0272
_diffrn_reflns_limit_h_min       -33
_diffrn_reflns_limit_h_max       33
_diffrn_reflns_limit_k_min       -25
_diffrn_reflns_limit_k_max       25
_diffrn_reflns_limit_l_min       -32
_diffrn_reflns_limit_l_max       29
_diffrn_reflns_theta_min         6.430
_diffrn_reflns_theta_max         69.988
_diffrn_reflns_theta_full        67.684
_diffrn_measured_fraction_theta_max 0.990
_diffrn_measured_fraction_theta_full 0.993
_diffrn_reflns_Laue_measured_fraction_max 0.990
_diffrn_reflns_Laue_measured_fraction_full 0.993
_diffrn_reflns_point_group_measured_fraction_max 0.990
_diffrn_reflns_point_group_measured_fraction_full 0.993
_reflns_number_total             13278
_reflns_number_gt                10450
_reflns_threshold_expression     'I > 2\s(I)'
_reflns_Friedel_coverage         0.000
_reflns_Friedel_fraction_max     .
_reflns_Friedel_fraction_full    .

_reflns_special_details          
;
 Reflections were merged by SHELXL according to the crystal
 class for the calculation of statistics and refinement.
 
 _reflns_Friedel_fraction is defined as the number of unique
 Friedel pairs measured divided by the number that would be
 possible theoretically, ignoring centric projections and
 systematic absences.
;

_computing_data_collection       'CrysAlisPro 1.171.38.43c (Rigaku OD, 2015)'
_computing_cell_refinement       'CrysAlisPro 1.171.38.43c (Rigaku OD, 2015)'
_computing_data_reduction        'CrysAlisPro 1.171.38.43c (Rigaku OD, 2015)'
_computing_structure_solution    ?
_computing_structure_refinement  'SHELXL-2016/6 (Sheldrick, 2016)'
_computing_molecular_graphics    ?
_computing_publication_material  ?
_refine_special_details          SQUEEZE
_refine_ls_structure_factor_coef Fsqd
_refine_ls_matrix_type           full
_refine_ls_weighting_scheme      calc
_refine_ls_weighting_details     
'w=1/[\s^2^(Fo^2^)+(0.0791P)^2^] where P=(Fo^2^+2Fc^2^)/3'
_atom_sites_solution_primary     ?
_atom_sites_solution_secondary   ?
_atom_sites_solution_hydrogens   mixed
_refine_ls_hydrogen_treatment    mixed
_refine_ls_extinction_method     none
_refine_ls_extinction_coef       .
_refine_ls_number_reflns         13278
_refine_ls_number_parameters     591
_refine_ls_number_restraints     0
_refine_ls_R_factor_all          0.0528
_refine_ls_R_factor_gt           0.0415
_refine_ls_wR_factor_ref         0.1268
_refine_ls_wR_factor_gt          0.1177
_refine_ls_goodness_of_fit_ref   1.023
_refine_ls_restrained_S_all      1.023
_refine_ls_shift/su_max          0.002
_refine_ls_shift/su_mean         0.000

loop_
_platon_squeeze_void_nr
1
_platon_squeeze_void_average_x   0.218
_platon_squeeze_void_average_y   0.653
_platon_squeeze_void_average_z   -0.018
_platon_squeeze_void_volume      4624
_platon_squeeze_void_count_electrons 1028
_platon_squeeze_void_content     ' '
_platon_squeeze_details          ?

loop_
_atom_site_label
_atom_site_type_symbol
_atom_site_fract_x
_atom_site_fract_y
_atom_site_fract_z
_atom_site_U_iso_or_equiv
_atom_site_adp_type
_atom_site_occupancy
_atom_site_site_symmetry_order
_atom_site_calc_flag
_atom_site_refinement_flags_posn
_atom_site_refinement_flags_adp
_atom_site_refinement_flags_occupancy
_atom_site_disorder_assembly
_atom_site_disorder_group
Ni1 Ni 0.00990(2) 0.72327(2) 0.50536(2) 0.03744(9) Uani 1 1 d . . . . .
Cl1 Cl -0.05064(2) 0.68119(2) 0.52881(2) 0.05119(12) Uani 1 1 d . . . . .
Si1 Si -0.04976(2) 0.76305(2) 0.42612(2) 0.03632(11) Uani 1 1 d . . . . .
Si2 Si -0.06043(2) 0.87915(2) 0.48902(2) 0.04429(12) Uani 1 1 d . . . . .
O1 O -0.03517(5) 0.77395(6) 0.36957(5) 0.0417(3) Uani 1 1 d . . . . .
N6 N 0.10384(5) 0.76995(7) 0.48961(6) 0.0442(3) Uani 1 1 d . . . . .
O2 O -0.09853(4) 0.70883(6) 0.38875(5) 0.0431(3) Uani 1 1 d . . . . .
N1 N -0.08391(5) 0.82941(7) 0.43012(6) 0.0401(3) Uani 1 1 d . . . . .
N5 N 0.09896(6) 0.58748(7) 0.49527(6) 0.0454(3) Uani 1 1 d . . . . .
C22 C 0.14455(7) 0.71400(9) 0.60902(8) 0.0440(4) Uani 1 1 d . . . . .
N3 N 0.19631(6) 0.70521(8) 0.61983(7) 0.0485(4) Uani 1 1 d . . . . .
C16 C -0.06230(7) 0.73227(8) 0.32759(7) 0.0426(4) Uani 1 1 d . . . . .
N4 N 0.10053(6) 0.56678(7) 0.57593(7) 0.0463(3) Uani 1 1 d . . . . .
C45 C 0.08414(6) 0.81724(8) 0.44519(7) 0.0406(4) Uani 1 1 d . . . . .
H45 H 0.046123 0.827661 0.436003 0.049 Uiso 1 1 calc R U . . .
C15 C 0.00769(8) 0.90917(10) 0.50480(9) 0.0559(5) Uani 1 1 d . . . . .
H15A H 0.033206 0.874489 0.515776 0.084 Uiso 1 1 calc R U . . .
H15B H 0.019098 0.939309 0.535849 0.084 Uiso 1 1 calc R U . . .
H15C H 0.006558 0.929496 0.471060 0.084 Uiso 1 1 calc R U . . .
N2 N 0.14539(6) 0.74870(8) 0.65187(7) 0.0520(4) Uani 1 1 d . . . . .
C21 C -0.09807(7) 0.69562(8) 0.33860(7) 0.0432(4) Uani 1 1 d . . . . .
C27 C 0.21201(7) 0.67646(11) 0.57882(9) 0.0559(5) Uani 1 1 d . . . . .
H27 H 0.177985 0.669870 0.543471 0.067 Uiso 1 1 calc R U . . .
C1 C -0.13609(7) 0.84254(9) 0.38404(8) 0.0442(4) Uani 1 1 d . . . . .
C33 C 0.09856(6) 0.61453(8) 0.54142(8) 0.0428(4) Uani 1 1 d . . . . .
C46 C 0.11854(7) 0.87593(9) 0.46587(8) 0.0454(4) Uani 1 1 d . . . . .
H46A H 0.115328 0.892956 0.499065 0.055 Uiso 1 1 calc R U . . .
H46B H 0.156667 0.865103 0.477930 0.055 Uiso 1 1 calc R U . . .
C50 C 0.08639(7) 0.79217(9) 0.39257(8) 0.0460(4) Uani 1 1 d . . . . .
H50A H 0.062365 0.755638 0.378479 0.055 Uiso 1 1 calc R U . . .
H50B H 0.123402 0.778201 0.402441 0.055 Uiso 1 1 calc R U . . .
C17 C -0.05565(8) 0.72460(10) 0.27952(8) 0.0522(4) Uani 1 1 d . . . . .
H17 H -0.031210 0.749830 0.272524 0.063 Uiso 1 1 calc R U . . .
C34 C 0.10065(7) 0.52251(9) 0.50056(8) 0.0509(4) Uani 1 1 d . . . . .
C47 C 0.10124(9) 0.92521(9) 0.41962(9) 0.0529(4) Uani 1 1 d . . . . .
H47A H 0.064260 0.939005 0.410136 0.064 Uiso 1 1 calc R U . . .
H47B H 0.125250 0.961763 0.433625 0.064 Uiso 1 1 calc R U . . .
C35 C 0.10141(8) 0.50978(9) 0.55129(8) 0.0524(4) Uani 1 1 d . . . . .
C2 C -0.18225(7) 0.81647(10) 0.38509(9) 0.0513(4) Uani 1 1 d . . . . .
C36 C 0.09311(8) 0.62266(9) 0.44470(8) 0.0519(4) Uani 1 1 d . . . . .
H36 H 0.097528 0.667592 0.455695 0.062 Uiso 1 1 calc R U . . .
C6 C -0.14080(8) 0.88097(9) 0.33892(8) 0.0497(4) Uani 1 1 d . . . . .
C24 C 0.19861(9) 0.76011(12) 0.69120(9) 0.0657(6) Uani 1 1 d . . . . .
B1 B 0.09303(7) 0.68714(10) 0.55504(8) 0.0413(4) Uani 1 1 d . . . . .
C30 C 0.09621(9) 0.77408(12) 0.65306(11) 0.0671(6) Uani 1 1 d . . . . .
H30 H 0.065733 0.764249 0.615435 0.080 Uiso 1 1 calc R U . . .
C37 C 0.03621(10) 0.61551(12) 0.39808(10) 0.0667(6) Uani 1 1 d . . . . .
H37A H 0.029430 0.571712 0.386782 0.100 Uiso 1 1 calc R U . . .
H37B H 0.031802 0.640813 0.365413 0.100 Uiso 1 1 calc R U . . .
H37C H 0.010693 0.629407 0.411976 0.100 Uiso 1 1 calc R U . . .
C20 C -0.12800(9) 0.65016(10) 0.30068(8) 0.0585(5) Uani 1 1 d . . . . .
H20 H -0.152571 0.625078 0.307580 0.070 Uiso 1 1 calc R U . . .
C48 C 0.10315(9) 0.89992(10) 0.36682(9) 0.0569(5) Uani 1 1 d . . . . .
H48A H 0.140832 0.890731 0.375263 0.068 Uiso 1 1 calc R U . . .
H48B H 0.089457 0.931870 0.336669 0.068 Uiso 1 1 calc R U . . .
C49 C 0.06962(8) 0.84091(10) 0.34594(8) 0.0534(4) Uani 1 1 d . . . . .
H49A H 0.031234 0.851215 0.332751 0.064 Uiso 1 1 calc R U . . .
H49B H 0.074008 0.823714 0.313468 0.064 Uiso 1 1 calc R U . . .
C42 C 0.10360(10) 0.47768(10) 0.45927(10) 0.0627(5) Uani 1 1 d . . . . .
H42A H 0.139374 0.479479 0.460724 0.094 Uiso 1 1 calc R U . . .
H42B H 0.076512 0.488433 0.421101 0.094 Uiso 1 1 calc R U . . .
H42C H 0.096853 0.435514 0.468733 0.094 Uiso 1 1 calc R U . . .
C12 C -0.09067(10) 0.89367(11) 0.28017(10) 0.0616(5) Uani 1 1 d . . . . .
H12A H -0.092485 0.848356 0.275507 0.092 Uiso 1 1 calc R U . . .
H12B H -0.057073 0.909021 0.281232 0.092 Uiso 1 1 calc R U . . .
H12C H -0.121152 0.912834 0.248334 0.092 Uiso 1 1 calc R U . . .
C10 C -0.09268(9) 0.91051(10) 0.33544(9) 0.0558(5) Uani 1 1 d . . . . .
H10 H -0.059449 0.893861 0.367407 0.067 Uiso 1 1 calc R U . . .
C7 C -0.17984(8) 0.77646(12) 0.43333(9) 0.0597(5) Uani 1 1 d . . . . .
H7 H -0.141163 0.769865 0.460078 0.072 Uiso 1 1 calc R U . . .
C29 C 0.23639(10) 0.61279(12) 0.59757(13) 0.0742(7) Uani 1 1 d . . . . .
H29A H 0.270032 0.616627 0.632354 0.111 Uiso 1 1 calc R U . . .
H29B H 0.243646 0.594024 0.567856 0.111 Uiso 1 1 calc R U . . .
H29C H 0.211333 0.586388 0.604683 0.111 Uiso 1 1 calc R U . . .
C39 C 0.09796(8) 0.57621(10) 0.63021(9) 0.0540(5) Uani 1 1 d . . . . .
H39 H 0.103383 0.621726 0.638732 0.065 Uiso 1 1 calc R U . . .
C23 C 0.23015(8) 0.73263(11) 0.67119(9) 0.0626(6) Uani 1 1 d . . . . .
C3 C -0.23250(8) 0.83009(13) 0.34081(10) 0.0667(6) Uani 1 1 d . . . . .
H3 H -0.263829 0.813158 0.341288 0.080 Uiso 1 1 calc R U . . .
C41 C 0.14302(9) 0.54280(12) 0.67947(9) 0.0644(5) Uani 1 1 d . . . . .
H41A H 0.135196 0.498140 0.677230 0.097 Uiso 1 1 calc R U . . .
H41B H 0.145808 0.559338 0.715263 0.097 Uiso 1 1 calc R U . . .
H41C H 0.177014 0.549445 0.677567 0.097 Uiso 1 1 calc R U . . .
C18 C -0.08586(10) 0.67863(12) 0.24119(9) 0.0669(6) Uani 1 1 d . . . . .
H18 H -0.082058 0.672509 0.207524 0.080 Uiso 1 1 calc R U . . .
C13 C -0.10782(9) 0.94612(11) 0.47365(10) 0.0617(5) Uani 1 1 d . . . . .
H13A H -0.113078 0.966001 0.438156 0.092 Uiso 1 1 calc R U . . .
H13B H -0.092832 0.976417 0.504553 0.092 Uiso 1 1 calc R U . . .
H13C H -0.142374 0.931016 0.470200 0.092 Uiso 1 1 calc R U . . .
C5 C -0.19225(9) 0.89300(12) 0.29568(10) 0.0668(6) Uani 1 1 d . . . . .
H5 H -0.196104 0.919208 0.265125 0.080 Uiso 1 1 calc R U . . .
C14 C -0.05563(9) 0.84267(12) 0.55519(9) 0.0604(5) Uani 1 1 d . . . . .
H14A H -0.091270 0.828575 0.549170 0.091 Uiso 1 1 calc R U . . .
H14B H -0.041942 0.873254 0.585932 0.091 Uiso 1 1 calc R U . . .
H14C H -0.031156 0.807017 0.565239 0.091 Uiso 1 1 calc R U . . .
C28 C 0.24632(10) 0.71921(14) 0.56283(13) 0.0772(7) Uani 1 1 d . . . . .
H28A H 0.229557 0.760407 0.553240 0.116 Uiso 1 1 calc R U . . .
H28B H 0.249534 0.701983 0.530113 0.116 Uiso 1 1 calc R U . . .
H28C H 0.282076 0.722892 0.594802 0.116 Uiso 1 1 calc R U . . .
C4 C -0.23744(9) 0.86761(13) 0.29650(11) 0.0741(7) Uani 1 1 d . . . . .
H4 H -0.271906 0.876017 0.266527 0.089 Uiso 1 1 calc R U . . .
C19 C -0.12099(11) 0.64215(12) 0.25157(9) 0.0724(7) Uani 1 1 d . . . . .
H19 H -0.140937 0.610912 0.225059 0.087 Uiso 1 1 calc R U . . .
C43 C 0.10378(11) 0.44685(11) 0.57692(10) 0.0683(6) Uani 1 1 d . . . . .
H43A H 0.092023 0.415127 0.547148 0.102 Uiso 1 1 calc R U . . .
H43B H 0.080160 0.446226 0.595491 0.102 Uiso 1 1 calc R U . . .
H43C H 0.140717 0.438079 0.604853 0.102 Uiso 1 1 calc R U . . .
C40 C 0.04253(10) 0.56057(15) 0.62434(13) 0.0787(7) Uani 1 1 d . . . . .
H40A H 0.015454 0.584111 0.592708 0.118 Uiso 1 1 calc R U . . .
H40B H 0.040504 0.571603 0.659344 0.118 Uiso 1 1 calc R U . . .
H40C H 0.035850 0.515905 0.617171 0.118 Uiso 1 1 calc R U . . .
C9 C -0.20526(10) 0.71237(13) 0.41251(12) 0.0738(7) Uani 1 1 d . . . . .
H9A H -0.243867 0.717245 0.388507 0.111 Uiso 1 1 calc R U . . .
H9B H -0.199463 0.686110 0.445081 0.111 Uiso 1 1 calc R U . . .
H9C H -0.188677 0.692798 0.390653 0.111 Uiso 1 1 calc R U . . .
C38 C 0.13677(10) 0.60777(12) 0.42677(11) 0.0663(6) Uani 1 1 d . . . . .
H38A H 0.171644 0.606215 0.460268 0.099 Uiso 1 1 calc R U . . .
H38B H 0.137463 0.640126 0.400954 0.099 Uiso 1 1 calc R U . . .
H38C H 0.129309 0.567377 0.407543 0.099 Uiso 1 1 calc R U . . .
C26 C 0.21497(12) 0.79665(16) 0.74486(11) 0.0927(9) Uani 1 1 d . . . . .
H26A H 0.253306 0.790283 0.769382 0.139 Uiso 1 1 calc R U . . .
H26B H 0.194178 0.782536 0.764424 0.139 Uiso 1 1 calc R U . . .
H26C H 0.208117 0.840978 0.735790 0.139 Uiso 1 1 calc R U . . .
C8 C -0.20630(10) 0.80876(16) 0.46579(12) 0.0801(8) Uani 1 1 d . . . . .
H8A H -0.188806 0.848954 0.479938 0.120 Uiso 1 1 calc R U . . .
H8B H -0.202676 0.782662 0.497733 0.120 Uiso 1 1 calc R U . . .
H8C H -0.244432 0.815450 0.440586 0.120 Uiso 1 1 calc R U . . .
C25 C 0.29054(9) 0.73011(16) 0.69843(13) 0.0891(9) Uani 1 1 d . . . . .
H25A H 0.304124 0.761118 0.680798 0.134 Uiso 1 1 calc R U . . .
H25B H 0.302154 0.688530 0.693282 0.134 Uiso 1 1 calc R U . . .
H25C H 0.304655 0.739043 0.738925 0.134 Uiso 1 1 calc R U . . .
C31 C 0.08423(17) 0.74139(18) 0.69679(18) 0.1082(12) Uani 1 1 d . . . . .
H31A H 0.082451 0.696393 0.690174 0.162 Uiso 1 1 calc R U . . .
H31B H 0.049753 0.756041 0.693911 0.162 Uiso 1 1 calc R U . . .
H31C H 0.112702 0.750532 0.734668 0.162 Uiso 1 1 calc R U . . .
C44 C 0.07379(6) 0.73929(8) 0.50464(7) 0.0400(4) Uani 1 1 d . . . . .
C32 C 0.09842(12) 0.84485(14) 0.65828(13) 0.0866(8) Uani 1 1 d . . . . .
H32A H 0.122671 0.856614 0.697281 0.130 Uiso 1 1 calc R U . . .
H32B H 0.062390 0.860991 0.648342 0.130 Uiso 1 1 calc R U . . .
H32C H 0.111633 0.862392 0.632579 0.130 Uiso 1 1 calc R U . . .
C11 C -0.09224(15) 0.98183(12) 0.34141(14) 0.0856(8) Uani 1 1 d . . . . .
H11A H -0.122788 0.999598 0.308684 0.128 Uiso 1 1 calc R U . . .
H11B H -0.058737 0.998527 0.343235 0.128 Uiso 1 1 calc R U . . .
H11C H -0.094918 0.992746 0.376092 0.128 Uiso 1 1 calc R U . . .
H1 H 0.0589(9) 0.6844(11) 0.5704(9) 0.054(6) Uiso 1 1 d . . . . .

loop_
_atom_site_aniso_label
_atom_site_aniso_U_11
_atom_site_aniso_U_22
_atom_site_aniso_U_33
_atom_site_aniso_U_23
_atom_site_aniso_U_13
_atom_site_aniso_U_12
Ni1 0.02680(14) 0.03819(16) 0.04039(15) 0.00089(11) 0.00874(11) 0.00148(10)
Cl1 0.0352(2) 0.0607(3) 0.0549(2) 0.00540(19) 0.01755(17) -0.00203(17)
Si1 0.02716(19) 0.0365(2) 0.0387(2) -0.00066(16) 0.00874(16) 0.00028(15)
Si2 0.0358(2) 0.0433(3) 0.0513(3) -0.0066(2) 0.01712(19) 0.00072(18)
O1 0.0352(6) 0.0435(7) 0.0422(6) -0.0042(5) 0.0135(5) -0.0024(5)
N6 0.0317(6) 0.0434(8) 0.0500(8) 0.0057(6) 0.0115(6) 0.0025(6)
O2 0.0328(5) 0.0430(7) 0.0428(6) 0.0005(5) 0.0073(4) -0.0032(5)
N1 0.0299(6) 0.0417(8) 0.0432(7) 0.0011(6) 0.0114(5) 0.0038(5)
N5 0.0391(7) 0.0387(8) 0.0518(8) 0.0069(6) 0.0143(6) 0.0051(6)
C22 0.0333(8) 0.0429(9) 0.0486(9) 0.0091(7) 0.0118(7) 0.0016(7)
N3 0.0300(7) 0.0514(9) 0.0526(8) 0.0111(7) 0.0080(6) 0.0012(6)
C16 0.0356(8) 0.0421(9) 0.0370(8) 0.0014(7) 0.0044(6) 0.0068(7)
N4 0.0393(7) 0.0401(8) 0.0500(8) 0.0072(6) 0.0113(6) 0.0007(6)
C45 0.0314(7) 0.0376(9) 0.0493(9) 0.0041(7) 0.0149(6) 0.0001(6)
C15 0.0452(10) 0.0517(11) 0.0680(12) -0.0150(9) 0.0227(9) -0.0081(8)
N2 0.0401(8) 0.0552(10) 0.0474(8) 0.0007(7) 0.0076(6) 0.0021(7)
C21 0.0368(8) 0.0401(9) 0.0367(8) 0.0029(7) 0.0018(6) 0.0030(7)
C27 0.0340(8) 0.0620(13) 0.0695(12) 0.0106(10) 0.0212(8) 0.0027(8)
C1 0.0347(8) 0.0427(9) 0.0477(9) 0.0026(7) 0.0116(7) 0.0078(7)
C33 0.0279(7) 0.0423(9) 0.0506(9) 0.0079(7) 0.0106(6) 0.0015(6)
C46 0.0391(8) 0.0438(10) 0.0496(9) -0.0011(7) 0.0163(7) -0.0065(7)
C50 0.0398(8) 0.0413(10) 0.0568(10) -0.0003(8) 0.0214(7) -0.0011(7)
C17 0.0504(10) 0.0565(12) 0.0392(8) 0.0030(8) 0.0104(7) 0.0097(8)
C34 0.0442(9) 0.0404(10) 0.0573(10) 0.0040(8) 0.0129(8) 0.0037(7)
C47 0.0583(11) 0.0417(10) 0.0583(11) 0.0017(8) 0.0256(9) -0.0058(8)
C35 0.0494(10) 0.0396(10) 0.0550(10) 0.0072(8) 0.0114(8) 0.0006(7)
C2 0.0322(8) 0.0584(12) 0.0560(10) 0.0038(9) 0.0132(7) 0.0050(7)
C36 0.0564(11) 0.0427(10) 0.0545(10) 0.0063(8) 0.0230(9) 0.0076(8)
C6 0.0482(10) 0.0445(10) 0.0510(10) 0.0070(8) 0.0173(8) 0.0112(8)
C24 0.0480(11) 0.0698(15) 0.0512(11) 0.0007(10) -0.0031(9) -0.0016(10)
B1 0.0274(8) 0.0409(10) 0.0486(10) 0.0057(8) 0.0106(7) 0.0029(7)
C30 0.0552(12) 0.0710(15) 0.0674(13) -0.0123(11) 0.0205(10) 0.0056(10)
C37 0.0627(13) 0.0629(14) 0.0596(12) 0.0155(10) 0.0140(10) 0.0144(10)
C20 0.0571(11) 0.0469(11) 0.0446(10) 0.0027(8) -0.0016(8) -0.0075(9)
C48 0.0649(12) 0.0508(12) 0.0616(11) 0.0059(9) 0.0342(10) -0.0032(9)
C49 0.0571(11) 0.0546(12) 0.0493(10) -0.0021(8) 0.0243(8) -0.0021(9)
C42 0.0697(13) 0.0446(11) 0.0623(12) 0.0024(9) 0.0192(10) 0.0055(9)
C12 0.0699(13) 0.0571(13) 0.0623(12) 0.0129(10) 0.0336(10) 0.0096(10)
C10 0.0637(12) 0.0441(11) 0.0591(11) 0.0087(9) 0.0269(9) 0.0061(9)
C7 0.0337(9) 0.0787(15) 0.0603(11) 0.0102(10) 0.0151(8) -0.0056(9)
C29 0.0526(12) 0.0667(15) 0.1034(19) 0.0153(13) 0.0349(12) 0.0138(10)
C39 0.0545(11) 0.0485(11) 0.0581(11) 0.0098(9) 0.0242(9) 0.0004(8)
C23 0.0373(10) 0.0678(14) 0.0579(11) 0.0055(10) -0.0012(8) -0.0028(9)
C3 0.0340(9) 0.0846(17) 0.0696(13) 0.0079(12) 0.0123(9) 0.0084(9)
C41 0.0616(12) 0.0666(14) 0.0508(11) 0.0033(10) 0.0123(9) -0.0036(10)
C18 0.0792(15) 0.0653(14) 0.0379(9) -0.0033(9) 0.0096(9) 0.0023(11)
C13 0.0569(11) 0.0537(12) 0.0749(13) -0.0101(10) 0.0299(10) 0.0087(9)
C5 0.0601(12) 0.0687(15) 0.0611(12) 0.0187(11) 0.0175(10) 0.0241(11)
C14 0.0588(11) 0.0685(14) 0.0509(10) -0.0123(10) 0.0216(9) -0.0053(10)
C28 0.0518(12) 0.0849(18) 0.1019(19) 0.0262(15) 0.0406(13) 0.0032(11)
C4 0.0414(11) 0.0913(18) 0.0686(13) 0.0177(13) 0.0055(9) 0.0230(11)
C19 0.0808(15) 0.0630(14) 0.0406(10) -0.0099(9) -0.0024(10) -0.0064(12)
C43 0.0842(16) 0.0434(12) 0.0644(13) 0.0059(10) 0.0216(11) -0.0010(10)
C40 0.0592(13) 0.090(2) 0.0926(18) 0.0218(15) 0.0394(13) 0.0059(13)
C9 0.0532(12) 0.0786(17) 0.0823(16) 0.0094(13) 0.0236(11) -0.0152(11)
C38 0.0718(14) 0.0643(14) 0.0691(13) 0.0044(11) 0.0372(11) 0.0075(11)
C26 0.0755(17) 0.101(2) 0.0608(14) -0.0151(14) -0.0062(12) 0.0033(15)
C8 0.0568(13) 0.116(2) 0.0728(15) 0.0016(15) 0.0334(11) -0.0073(14)
C25 0.0353(11) 0.107(2) 0.0882(18) 0.0043(16) -0.0056(11) -0.0044(12)
C31 0.125(3) 0.107(3) 0.130(3) -0.006(2) 0.091(3) 0.005(2)
C44 0.0291(7) 0.0373(9) 0.0457(8) 0.0027(7) 0.0095(6) 0.0036(6)
C32 0.0768(16) 0.0741(18) 0.0837(17) -0.0128(14) 0.0129(13) 0.0180(14)
C11 0.123(2) 0.0502(14) 0.105(2) -0.0026(14) 0.0700(19) -0.0073(14)

_geom_special_details            
;
 All esds (except the esd in the dihedral angle between two l.s. planes)
 are estimated using the full covariance matrix.  The cell esds are taken
 into account individually in the estimation of esds in distances, angles
 and torsion angles; correlations between esds in cell parameters are only
 used when they are defined by crystal symmetry.  An approximate (isotropic)
 treatment of cell esds is used for estimating esds involving l.s. planes.
;

loop_
_geom_bond_atom_site_label_1
_geom_bond_atom_site_label_2
_geom_bond_distance
_geom_bond_site_symmetry_2
_geom_bond_publ_flag
Ni1 C44 1.8195(17) . ?
Ni1 Si1 2.1839(5) . ?
Ni1 B1 2.2296(18) . ?
Ni1 Cl1 2.2295(5) . ?
Si1 O2 1.7262(12) . ?
Si1 O1 1.7292(13) . ?
Si1 N1 1.7429(15) . ?
Si2 N1 1.7559(15) . ?
Si2 C14 1.865(2) . ?
Si2 C15 1.866(2) . ?
Si2 C13 1.870(2) . ?
O1 C16 1.362(2) . ?
N6 C44 1.260(2) . ?
N6 C45 1.461(2) . ?
O2 C21 1.360(2) . ?
N1 C1 1.447(2) . ?
N5 C33 1.355(3) . ?
N5 C34 1.402(2) . ?
N5 C36 1.479(2) . ?
C22 N2 1.346(3) . ?
C22 N3 1.351(2) . ?
C22 B1 1.612(3) . ?
N3 C23 1.391(3) . ?
N3 C27 1.472(3) . ?
C16 C17 1.372(3) . ?
C16 C21 1.398(3) . ?
N4 C33 1.357(2) . ?
N4 C35 1.392(3) . ?
N4 C39 1.480(3) . ?
C45 C50 1.517(3) . ?
C45 C46 1.529(2) . ?
N2 C24 1.400(3) . ?
N2 C30 1.487(3) . ?
C21 C20 1.381(3) . ?
C27 C29 1.509(3) . ?
C27 C28 1.514(3) . ?
C1 C6 1.407(3) . ?
C1 C2 1.413(3) . ?
C33 B1 1.624(3) . ?
C46 C47 1.523(3) . ?
C50 C49 1.523(3) . ?
C17 C18 1.396(3) . ?
C34 C35 1.358(3) . ?
C34 C42 1.484(3) . ?
C47 C48 1.519(3) . ?
C35 C43 1.501(3) . ?
C2 C3 1.397(3) . ?
C2 C7 1.513(3) . ?
C36 C37 1.520(3) . ?
C36 C38 1.522(3) . ?
C6 C5 1.401(3) . ?
C6 C10 1.522(3) . ?
C24 C23 1.346(4) . ?
C24 C26 1.502(4) . ?
B1 C44 1.637(3) . ?
C30 C31 1.511(4) . ?
C30 C32 1.526(4) . ?
C20 C19 1.405(4) . ?
C48 C49 1.525(3) . ?
C12 C10 1.529(3) . ?
C10 C11 1.540(3) . ?
C7 C8 1.524(4) . ?
C7 C9 1.534(3) . ?
C39 C40 1.518(3) . ?
C39 C41 1.525(3) . ?
C23 C25 1.506(3) . ?
C3 C4 1.377(4) . ?
C18 C19 1.373(4) . ?
C5 C4 1.380(4) . ?

loop_
_geom_angle_atom_site_label_1
_geom_angle_atom_site_label_2
_geom_angle_atom_site_label_3
_geom_angle
_geom_angle_site_symmetry_1
_geom_angle_site_symmetry_3
_geom_angle_publ_flag
C44 Ni1 Si1 104.19(5) . . ?
C44 Ni1 B1 46.32(7) . . ?
Si1 Ni1 B1 147.83(6) . . ?
C44 Ni1 Cl1 160.51(6) . . ?
Si1 Ni1 Cl1 94.527(19) . . ?
B1 Ni1 Cl1 114.19(5) . . ?
O2 Si1 O1 91.45(6) . . ?
O2 Si1 N1 106.01(7) . . ?
O1 Si1 N1 106.60(7) . . ?
O2 Si1 Ni1 110.60(5) . . ?
O1 Si1 Ni1 120.64(4) . . ?
N1 Si1 Ni1 117.67(5) . . ?
N1 Si2 C14 114.65(9) . . ?
N1 Si2 C15 110.38(8) . . ?
C14 Si2 C15 107.15(10) . . ?
N1 Si2 C13 109.16(9) . . ?
C14 Si2 C13 106.02(11) . . ?
C15 Si2 C13 109.30(11) . . ?
C16 O1 Si1 110.81(11) . . ?
C44 N6 C45 123.52(14) . . ?
C21 O2 Si1 110.56(11) . . ?
C1 N1 Si1 118.59(12) . . ?
C1 N1 Si2 117.64(12) . . ?
Si1 N1 Si2 123.65(8) . . ?
C33 N5 C34 110.56(16) . . ?
C33 N5 C36 123.45(16) . . ?
C34 N5 C36 125.75(17) . . ?
N2 C22 N3 106.40(16) . . ?
N2 C22 B1 128.09(16) . . ?
N3 C22 B1 125.51(17) . . ?
C22 N3 C23 109.97(18) . . ?
C22 N3 C27 122.77(16) . . ?
C23 N3 C27 126.95(17) . . ?
O1 C16 C17 125.27(18) . . ?
O1 C16 C21 112.90(15) . . ?
C17 C16 C21 121.82(17) . . ?
C33 N4 C35 110.80(16) . . ?
C33 N4 C39 122.80(17) . . ?
C35 N4 C39 126.25(16) . . ?
N6 C45 C50 109.52(14) . . ?
N6 C45 C46 109.61(14) . . ?
C50 C45 C46 110.19(14) . . ?
C22 N2 C24 109.69(18) . . ?
C22 N2 C30 123.33(16) . . ?
C24 N2 C30 126.8(2) . . ?
O2 C21 C20 126.10(18) . . ?
O2 C21 C16 113.68(15) . . ?
C20 C21 C16 120.20(18) . . ?
N3 C27 C29 112.12(19) . . ?
N3 C27 C28 112.4(2) . . ?
C29 C27 C28 113.21(19) . . ?
C6 C1 C2 120.46(16) . . ?
C6 C1 N1 120.41(16) . . ?
C2 C1 N1 119.13(16) . . ?
N5 C33 N4 105.40(16) . . ?
N5 C33 B1 130.63(16) . . ?
N4 C33 B1 123.86(17) . . ?
C47 C46 C45 111.29(15) . . ?
C45 C50 C49 111.93(15) . . ?
C16 C17 C18 118.0(2) . . ?
C35 C34 N5 106.49(18) . . ?
C35 C34 C42 127.74(19) . . ?
N5 C34 C42 125.72(19) . . ?
C48 C47 C46 111.05(17) . . ?
C34 C35 N4 106.74(17) . . ?
C34 C35 C43 127.2(2) . . ?
N4 C35 C43 126.06(19) . . ?
C3 C2 C1 118.7(2) . . ?
C3 C2 C7 118.42(18) . . ?
C1 C2 C7 122.82(16) . . ?
N5 C36 C37 109.59(17) . . ?
N5 C36 C38 113.06(17) . . ?
C37 C36 C38 114.52(19) . . ?
C5 C6 C1 118.3(2) . . ?
C5 C6 C10 118.76(19) . . ?
C1 C6 C10 122.94(16) . . ?
C23 C24 N2 106.9(2) . . ?
C23 C24 C26 128.5(2) . . ?
N2 C24 C26 124.5(2) . . ?
C22 B1 C33 113.90(14) . . ?
C22 B1 C44 108.28(14) . . ?
C33 B1 C44 120.46(16) . . ?
C22 B1 Ni1 132.55(13) . . ?
C33 B1 Ni1 112.35(11) . . ?
C44 B1 Ni1 53.52(8) . . ?
N2 C30 C31 111.4(2) . . ?
N2 C30 C32 111.5(2) . . ?
C31 C30 C32 114.1(3) . . ?
C21 C20 C19 118.0(2) . . ?
C47 C48 C49 111.30(16) . . ?
C50 C49 C48 111.23(16) . . ?
C6 C10 C12 111.50(19) . . ?
C6 C10 C11 112.1(2) . . ?
C12 C10 C11 109.34(19) . . ?
C2 C7 C8 111.3(2) . . ?
C2 C7 C9 111.60(19) . . ?
C8 C7 C9 110.4(2) . . ?
N4 C39 C40 110.87(19) . . ?
N4 C39 C41 112.65(18) . . ?
C40 C39 C41 113.26(19) . . ?
C24 C23 N3 106.97(17) . . ?
C24 C23 C25 127.8(2) . . ?
N3 C23 C25 125.2(2) . . ?
C4 C3 C2 121.2(2) . . ?
C19 C18 C17 120.8(2) . . ?
C4 C5 C6 121.5(2) . . ?
C3 C4 C5 119.91(19) . . ?
C18 C19 C20 121.2(2) . . ?
N6 C44 B1 126.27(14) . . ?
N6 C44 Ni1 153.05(14) . . ?
B1 C44 Ni1 80.16(10) . . ?

_refine_diff_density_max         0.215
_refine_diff_density_min         -0.354
_refine_diff_density_rms         0.044

_shelx_res_file                  
;
REM C2/c (#15 in standard setting)
TITL CU-2142 in C2/c
    C:\Users\THADLI~1\XRay\BHPAPE~1\SINI~2.BH(\NEWXSE~1\sqz1.res
    created by SHELXL-2016/6 at 15:41:52 on 23-Jan-2017
CELL 1.54184 27.8322 21.4898 26.4066 90.000 116.468 90.000
ZERR 8.0000 0.0003 0.0002 0.0003 0.000 0.002 0.000
LATT 7
SYMM -X, Y, 0.5-Z
SFAC C H B N O SI CL NI
UNIT 400 656 8 48 16 16 8 8
MERG 2
OMIT -2 140
SHEL 7.00 0.00
FMAP 2
GRID
PLAN 20
TEMP -123
SIZE 0.26 0.19 0.13
OMIT       1 1 0
OMIT       -3 3 2
OMIT       -5 1 2
OMIT      2 2 2
OMIT      -4 0 2
OMIT      -5 1 6
OMIT      -2 2 5
OMIT      3 5 0
OMIT      -4 0 4
OMIT     -2 0 4
OMIT     -4 0 6
OMIT     1 3 1
OMIT     5 5 0
OMIT    1 25 2
OMIT    -25 15 3
OMIT    3 25 2
OMIT    8 24 2
OMIT    -6 0 2
L.S. 20
ACTA
WGHT    0.079100
FVAR       1.06243
NI1   8    0.009903    0.723273    0.505361    11.00000    0.02680    0.03819 =
         0.04039    0.00089    0.00874    0.00148
CL1   7   -0.050638    0.681190    0.528814    11.00000    0.03523    0.06067 =
         0.05487    0.00540    0.01755   -0.00203
SI1   6   -0.049756    0.763048    0.426116    11.00000    0.02716    0.03647 =
         0.03872   -0.00066    0.00874    0.00028
SI2   6   -0.060433    0.879152    0.489021    11.00000    0.03578    0.04328 =
         0.05126   -0.00661    0.01712    0.00072
O1    5   -0.035171    0.773955    0.369567    11.00000    0.03522    0.04353 =
         0.04217   -0.00420    0.01345   -0.00240
N6    4    0.103845    0.769949    0.489608    11.00000    0.03167    0.04341 =
         0.05001    0.00569    0.01155    0.00249
O2    5   -0.098529    0.708829    0.388751    11.00000    0.03276    0.04304 =
         0.04281    0.00054    0.00731   -0.00324
N1    4   -0.083906    0.829409    0.430117    11.00000    0.02994    0.04174 =
         0.04322    0.00113    0.01139    0.00384
N5    4    0.098961    0.587480    0.495274    11.00000    0.03911    0.03871 =
         0.05182    0.00688    0.01427    0.00508
C22   1    0.144547    0.713997    0.609025    11.00000    0.03329    0.04289 =
         0.04858    0.00908    0.01182    0.00158
N3    4    0.196312    0.705210    0.619828    11.00000    0.03002    0.05145 =
         0.05256    0.01108    0.00803    0.00120
C16   1   -0.062299    0.732265    0.327587    11.00000    0.03559    0.04206 =
         0.03700    0.00136    0.00435    0.00676
N4    4    0.100525    0.566775    0.575930    11.00000    0.03931    0.04013 =
         0.05000    0.00717    0.01133    0.00074
C45   1    0.084145    0.817241    0.445191    11.00000    0.03136    0.03761 =
         0.04927    0.00414    0.01488    0.00012
AFIX  13
H45   2    0.046123    0.827661    0.436003    11.00000   -1.20000
AFIX   0
C15   1    0.007692    0.909175    0.504799    11.00000    0.04518    0.05167 =
         0.06801   -0.01504    0.02272   -0.00810
AFIX 137
H15A  2    0.033206    0.874489    0.515776    11.00000   -1.50000
H15B  2    0.019098    0.939309    0.535849    11.00000   -1.50000
H15C  2    0.006558    0.929496    0.471060    11.00000   -1.50000
AFIX   0
N2    4    0.145393    0.748697    0.651870    11.00000    0.04008    0.05518 =
         0.04743    0.00066    0.00763    0.00215
C21   1   -0.098067    0.695617    0.338603    11.00000    0.03675    0.04014 =
         0.03668    0.00288    0.00185    0.00296
C27   1    0.212005    0.676459    0.578818    11.00000    0.03398    0.06204 =
         0.06946    0.01063    0.02116    0.00269
AFIX  13
H27   2    0.177985    0.669870    0.543471    11.00000   -1.20000
AFIX   0
C1    1   -0.136093    0.842537    0.384036    11.00000    0.03471    0.04272 =
         0.04771    0.00262    0.01163    0.00781
C33   1    0.098559    0.614527    0.541416    11.00000    0.02794    0.04233 =
         0.05059    0.00790    0.01060    0.00147
C46   1    0.118545    0.875926    0.465873    11.00000    0.03907    0.04383 =
         0.04963   -0.00106    0.01635   -0.00653
AFIX  23
H46A  2    0.115328    0.892956    0.499065    11.00000   -1.20000
H46B  2    0.156667    0.865103    0.477930    11.00000   -1.20000
AFIX   0
C50   1    0.086386    0.792173    0.392572    11.00000    0.03978    0.04134 =
         0.05680   -0.00027    0.02141   -0.00107
AFIX  23
H50A  2    0.062365    0.755638    0.378479    11.00000   -1.20000
H50B  2    0.123402    0.778201    0.402441    11.00000   -1.20000
AFIX   0
C17   1   -0.055645    0.724603    0.279518    11.00000    0.05037    0.05650 =
         0.03918    0.00301    0.01045    0.00973
AFIX  43
H17   2   -0.031210    0.749830    0.272524    11.00000   -1.20000
AFIX   0
C34   1    0.100654    0.522514    0.500560    11.00000    0.04424    0.04041 =
         0.05734    0.00403    0.01288    0.00373
C47   1    0.101239    0.925210    0.419623    11.00000    0.05834    0.04167 =
         0.05832    0.00166    0.02556   -0.00577
AFIX  23
H47A  2    0.064260    0.939005    0.410136    11.00000   -1.20000
H47B  2    0.125250    0.961763    0.433625    11.00000   -1.20000
AFIX   0
C35   1    0.101405    0.509785    0.551293    11.00000    0.04936    0.03962 =
         0.05495    0.00719    0.01145    0.00057
C2    1   -0.182255    0.816472    0.385086    11.00000    0.03216    0.05843 =
         0.05603    0.00376    0.01325    0.00496
C36   1    0.093114    0.622659    0.444701    11.00000    0.05638    0.04269 =
         0.05455    0.00634    0.02296    0.00757
AFIX  13
H36   2    0.097528    0.667592    0.455695    11.00000   -1.20000
AFIX   0
C6    1   -0.140801    0.880968    0.338916    11.00000    0.04816    0.04454 =
         0.05097    0.00703    0.01731    0.01116
C24   1    0.198608    0.760113    0.691205    11.00000    0.04804    0.06978 =
         0.05115    0.00066   -0.00313   -0.00162
B1    3    0.093030    0.687139    0.555035    11.00000    0.02740    0.04091 =
         0.04857    0.00570    0.01058    0.00287
C30   1    0.096209    0.774085    0.653058    11.00000    0.05523    0.07098 =
         0.06738   -0.01231    0.02053    0.00562
AFIX  13
H30   2    0.065733    0.764249    0.615435    11.00000   -1.20000
AFIX   0
C37   1    0.036207    0.615513    0.398078    11.00000    0.06273    0.06292 =
         0.05961    0.01554    0.01402    0.01444
AFIX 137
H37A  2    0.029430    0.571712    0.386782    11.00000   -1.50000
H37B  2    0.031802    0.640813    0.365413    11.00000   -1.50000
H37C  2    0.010693    0.629407    0.411976    11.00000   -1.50000
AFIX   0
C20   1   -0.128000    0.650160    0.300680    11.00000    0.05710    0.04685 =
         0.04461    0.00266   -0.00160   -0.00750
AFIX  43
H20   2   -0.152571    0.625078    0.307580    11.00000   -1.20000
AFIX   0
C48   1    0.103153    0.899924    0.366823    11.00000    0.06492    0.05081 =
         0.06163    0.00587    0.03421   -0.00319
AFIX  23
H48A  2    0.140832    0.890731    0.375263    11.00000   -1.20000
H48B  2    0.089457    0.931870    0.336669    11.00000   -1.20000
AFIX   0
C49   1    0.069622    0.840915    0.345940    11.00000    0.05709    0.05463 =
         0.04930   -0.00209    0.02432   -0.00205
AFIX  23
H49A  2    0.031234    0.851215    0.332751    11.00000   -1.20000
H49B  2    0.074008    0.823714    0.313468    11.00000   -1.20000
AFIX   0
C42   1    0.103599    0.477676    0.459272    11.00000    0.06973    0.04457 =
         0.06226    0.00240    0.01915    0.00547
AFIX 137
H42A  2    0.139374    0.479479    0.460724    11.00000   -1.50000
H42B  2    0.076512    0.488433    0.421101    11.00000   -1.50000
H42C  2    0.096853    0.435514    0.468733    11.00000   -1.50000
AFIX   0
C12   1   -0.090666    0.893669    0.280168    11.00000    0.06991    0.05706 =
         0.06230    0.01289    0.03356    0.00961
AFIX 137
H12A  2   -0.092485    0.848356    0.275507    11.00000   -1.50000
H12B  2   -0.057073    0.909021    0.281232    11.00000   -1.50000
H12C  2   -0.121152    0.912834    0.248334    11.00000   -1.50000
AFIX   0
C10   1   -0.092677    0.910512    0.335441    11.00000    0.06372    0.04406 =
         0.05915    0.00869    0.02690    0.00606
AFIX  13
H10   2   -0.059449    0.893861    0.367407    11.00000   -1.20000
AFIX   0
C7    1   -0.179839    0.776462    0.433327    11.00000    0.03365    0.07870 =
         0.06030    0.01022    0.01511   -0.00565
AFIX  13
H7    2   -0.141163    0.769865    0.460078    11.00000   -1.20000
AFIX   0
C29   1    0.236393    0.612792    0.597572    11.00000    0.05262    0.06667 =
         0.10338    0.01532    0.03492    0.01375
AFIX 137
H29A  2    0.270032    0.616627    0.632354    11.00000   -1.50000
H29B  2    0.243646    0.594024    0.567856    11.00000   -1.50000
H29C  2    0.211333    0.586388    0.604683    11.00000   -1.50000
AFIX   0
C39   1    0.097957    0.576207    0.630208    11.00000    0.05448    0.04852 =
         0.05811    0.00982    0.02417    0.00040
AFIX  13
H39   2    0.103383    0.621726    0.638732    11.00000   -1.20000
AFIX   0
C23   1    0.230153    0.732629    0.671186    11.00000    0.03726    0.06784 =
         0.05790    0.00547   -0.00117   -0.00283
C3    1   -0.232503    0.830090    0.340812    11.00000    0.03397    0.08457 =
         0.06964    0.00790    0.01229    0.00843
AFIX  43
H3    2   -0.263829    0.813158    0.341288    11.00000   -1.20000
AFIX   0
C41   1    0.143021    0.542796    0.679470    11.00000    0.06163    0.06659 =
         0.05081    0.00326    0.01231   -0.00363
AFIX 137
H41A  2    0.135196    0.498140    0.677230    11.00000   -1.50000
H41B  2    0.145808    0.559338    0.715263    11.00000   -1.50000
H41C  2    0.177014    0.549445    0.677567    11.00000   -1.50000
AFIX   0
C18   1   -0.085857    0.678626    0.241188    11.00000    0.07924    0.06534 =
         0.03788   -0.00334    0.00957    0.00229
AFIX  43
H18   2   -0.082058    0.672509    0.207524    11.00000   -1.20000
AFIX   0
C13   1   -0.107818    0.946115    0.473654    11.00000    0.05692    0.05367 =
         0.07490   -0.01014    0.02985    0.00866
AFIX 137
H13A  2   -0.113078    0.966001    0.438156    11.00000   -1.50000
H13B  2   -0.092832    0.976417    0.504553    11.00000   -1.50000
H13C  2   -0.142374    0.931016    0.470200    11.00000   -1.50000
AFIX   0
C5    1   -0.192249    0.892998    0.295678    11.00000    0.06011    0.06872 =
         0.06109    0.01867    0.01751    0.02414
AFIX  43
H5    2   -0.196104    0.919208    0.265125    11.00000   -1.20000
AFIX   0
C14   1   -0.055631    0.842673    0.555189    11.00000    0.05876    0.06852 =
         0.05087   -0.01233    0.02156   -0.00531
AFIX 137
H14A  2   -0.091270    0.828575    0.549170    11.00000   -1.50000
H14B  2   -0.041942    0.873254    0.585932    11.00000   -1.50000
H14C  2   -0.031156    0.807017    0.565239    11.00000   -1.50000
AFIX   0
C28   1    0.246321    0.719206    0.562833    11.00000    0.05184    0.08495 =
         0.10187    0.02622    0.04062    0.00317
AFIX 137
H28A  2    0.229557    0.760407    0.553240    11.00000   -1.50000
H28B  2    0.249534    0.701983    0.530113    11.00000   -1.50000
H28C  2    0.282076    0.722892    0.594802    11.00000   -1.50000
AFIX   0
C4    1   -0.237439    0.867611    0.296499    11.00000    0.04139    0.09128 =
         0.06860    0.01768    0.00550    0.02303
AFIX  43
H4    2   -0.271906    0.876017    0.266527    11.00000   -1.20000
AFIX   0
C19   1   -0.120990    0.642151    0.251569    11.00000    0.08077    0.06304 =
         0.04065   -0.00993   -0.00243   -0.00639
AFIX  43
H19   2   -0.140937    0.610912    0.225059    11.00000   -1.20000
AFIX   0
C43   1    0.103783    0.446845    0.576919    11.00000    0.08417    0.04344 =
         0.06438    0.00595    0.02156   -0.00097
AFIX 137
H43A  2    0.092023    0.415127    0.547148    11.00000   -1.50000
H43B  2    0.080160    0.446226    0.595491    11.00000   -1.50000
H43C  2    0.140717    0.438079    0.604853    11.00000   -1.50000
AFIX   0
C40   1    0.042532    0.560572    0.624338    11.00000    0.05924    0.09044 =
         0.09256    0.02181    0.03940    0.00587
AFIX 137
H40A  2    0.015454    0.584111    0.592708    11.00000   -1.50000
H40B  2    0.040504    0.571603    0.659344    11.00000   -1.50000
H40C  2    0.035850    0.515905    0.617171    11.00000   -1.50000
AFIX   0
C9    1   -0.205256    0.712367    0.412513    11.00000    0.05316    0.07858 =
         0.08231    0.00942    0.02365   -0.01523
AFIX 137
H9A   2   -0.243867    0.717245    0.388507    11.00000   -1.50000
H9B   2   -0.199463    0.686110    0.445081    11.00000   -1.50000
H9C   2   -0.188677    0.692798    0.390653    11.00000   -1.50000
AFIX   0
C38   1    0.136767    0.607769    0.426771    11.00000    0.07185    0.06431 =
         0.06910    0.00443    0.03725    0.00746
AFIX 137
H38A  2    0.171644    0.606215    0.460268    11.00000   -1.50000
H38B  2    0.137463    0.640126    0.400954    11.00000   -1.50000
H38C  2    0.129309    0.567377    0.407543    11.00000   -1.50000
AFIX   0
C26   1    0.214975    0.796653    0.744863    11.00000    0.07548    0.10098 =
         0.06082   -0.01513   -0.00624    0.00333
AFIX 137
H26A  2    0.253306    0.790283    0.769382    11.00000   -1.50000
H26B  2    0.194178    0.782536    0.764424    11.00000   -1.50000
H26C  2    0.208117    0.840978    0.735790    11.00000   -1.50000
AFIX   0
C8    1   -0.206299    0.808764    0.465793    11.00000    0.05680    0.11566 =
         0.07284    0.00159    0.03342   -0.00730
AFIX 137
H8A   2   -0.188806    0.848954    0.479938    11.00000   -1.50000
H8B   2   -0.202676    0.782662    0.497733    11.00000   -1.50000
H8C   2   -0.244432    0.815450    0.440586    11.00000   -1.50000
AFIX   0
C25   1    0.290544    0.730110    0.698426    11.00000    0.03535    0.10695 =
         0.08821    0.00435   -0.00565   -0.00437
AFIX 137
H25A  2    0.304124    0.761118    0.680798    11.00000   -1.50000
H25B  2    0.302154    0.688530    0.693282    11.00000   -1.50000
H25C  2    0.304655    0.739043    0.738925    11.00000   -1.50000
AFIX   0
C31   1    0.084226    0.741392    0.696793    11.00000    0.12492    0.10742 =
         0.13034   -0.00588    0.09114    0.00468
AFIX 137
H31A  2    0.082451    0.696393    0.690174    11.00000   -1.50000
H31B  2    0.049753    0.756041    0.693911    11.00000   -1.50000
H31C  2    0.112702    0.750532    0.734668    11.00000   -1.50000
AFIX   0
C44   1    0.073788    0.739293    0.504638    11.00000    0.02908    0.03730 =
         0.04568    0.00271    0.00946    0.00362
C32   1    0.098424    0.844848    0.658282    11.00000    0.07676    0.07408 =
         0.08368   -0.01280    0.01290    0.01804
AFIX 137
H32A  2    0.122671    0.856614    0.697281    11.00000   -1.50000
H32B  2    0.062390    0.860991    0.648342    11.00000   -1.50000
H32C  2    0.111633    0.862392    0.632579    11.00000   -1.50000
AFIX   0
C11   1   -0.092240    0.981831    0.341405    11.00000    0.12258    0.05023 =
         0.10547   -0.00263    0.07005   -0.00726
AFIX 137
H11A  2   -0.122788    0.999598    0.308684    11.00000   -1.50000
H11B  2   -0.058737    0.998527    0.343235    11.00000   -1.50000
H11C  2   -0.094918    0.992746    0.376092    11.00000   -1.50000
AFIX   0
H1    2    0.058939    0.684352    0.570380    11.00000    0.05394
HKLF 4


REM  CU-2142 in C2/c
REM R1 =  0.0415 for   10450 Fo > 4sig(Fo)  and  0.0528 for all   13278 data
REM    591 parameters refined using      0 restraints

END

WGHT      0.0785      0.0000

REM Highest difference peak  0.215,  deepest hole -0.354,  1-sigma level  0.044
Q1    1  -0.0144  0.7885  0.4704  11.00000  0.05    0.22
Q2    1   0.0978  0.6520  0.5467  11.00000  0.05    0.21
Q3    1   0.0320  0.7243  0.4776  11.00000  0.05    0.20
Q4    1  -0.0081  0.6729  0.5203  11.00000  0.05    0.20
Q5    1   0.0944  0.8456  0.4523  11.00000  0.05    0.20
Q6    1   0.0517  0.7524  0.5379  11.00000  0.05    0.20
Q7    1  -0.0618  0.8563  0.5241  11.00000  0.05    0.20
Q8    1  -0.0394  0.6424  0.5232  11.00000  0.05    0.19
Q9    1   0.0882  0.7008  0.5303  11.00000  0.05    0.18
Q10   1  -0.0069  0.7728  0.5189  11.00000  0.05    0.18
Q11   1  -0.0757  0.8399  0.4417  11.00000  0.05    0.18
Q12   1   0.0000  1.0259  0.2500  10.50000  0.05    0.18
Q13   1  -0.1789  0.7911  0.4104  11.00000  0.05    0.18
Q14   1  -0.0620  0.8083  0.4295  11.00000  0.05    0.17
Q15   1  -0.0232  0.9096  0.5126  11.00000  0.05    0.17
Q16   1  -0.0804  0.7214  0.3359  11.00000  0.05    0.17
Q17   1  -0.0886  0.9193  0.4727  11.00000  0.05    0.16
Q18   1   0.1190  0.7010  0.5776  11.00000  0.05    0.16
Q19   1   0.2274  0.6963  0.5738  11.00000  0.05    0.16
Q20   1   0.0127  0.7028  0.4601  11.00000  0.05    0.15
;
_shelx_res_checksum              26758
####################################################################### 
# 
# This file contains crystal structure data downloaded from the 
# Cambridge Structural Database (CSD) hosted by the Cambridge 
# Crystallographic Data Centre (CCDC).
# 
# Full information about CCDC data access policies and citation 
# guidelines are available at http://www.ccdc.cam.ac.uk/access/V1 
# 
# Audit and citation data items may have been added by the CCDC. 
# Please retain this information to preserve the provenance of 
# this file and to allow appropriate attribution of the data. 
# 
#######################################################################

data_compound_3
_database_code_depnum_ccdc_archive 'CCDC 1579157'
_audit_update_record             
;
2017-10-10 deposited with the CCDC.
2018-02-05 downloaded from the CCDC.
;

_audit_creation_method           SHELXL-2016/6
_shelx_SHELXL_version_number     2016/6
_chemical_name_systematic        ?
_chemical_name_common            ?
_chemical_melting_point          ?
_chemical_formula_moiety         'C44 H71 B Cl N5 Ni O3 Si2'
_chemical_formula_sum            'C44 H71 B Cl N5 Ni O3 Si2'
_chemical_formula_weight         879.20

loop_
_atom_type_symbol
_atom_type_description
_atom_type_scat_dispersion_real
_atom_type_scat_dispersion_imag
_atom_type_scat_source
C C 0.0181 0.0091 'International Tables Vol C Tables 4.2.6.8 and 6.1.1.4'
H H 0.0000 0.0000 'International Tables Vol C Tables 4.2.6.8 and 6.1.1.4'
B B 0.0090 0.0039 'International Tables Vol C Tables 4.2.6.8 and 6.1.1.4'
N N 0.0311 0.0180 'International Tables Vol C Tables 4.2.6.8 and 6.1.1.4'
O O 0.0492 0.0322 'International Tables Vol C Tables 4.2.6.8 and 6.1.1.4'
Si Si 0.2541 0.3302 'International Tables Vol C Tables 4.2.6.8 and 6.1.1.4'
Cl Cl 0.3639 0.7018 'International Tables Vol C Tables 4.2.6.8 and 6.1.1.4'
Ni Ni -3.0029 0.5091 'International Tables Vol C Tables 4.2.6.8 and 6.1.1.4'

_space_group_crystal_system      monoclinic
_space_group_IT_number           14
_space_group_name_H-M_alt        'P 21/c'
_space_group_name_Hall           '-P 2ybc'

_shelx_space_group_comment       
;
The symmetry employed for this shelxl refinement is uniquely defined
by the following loop, which should always be used as a source of
symmetry information in preference to the above space-group names.
They are only intended as comments.
;

loop_
_space_group_symop_operation_xyz
'x, y, z'
'-x, y+1/2, -z+1/2'
'-x, -y, -z'
'x, -y-1/2, z-1/2'

_cell_length_a                   10.87820(10)
_cell_length_b                   25.2119(2)
_cell_length_c                   17.86600(10)
_cell_angle_alpha                90
_cell_angle_beta                 91.9480(10)
_cell_angle_gamma                90
_cell_volume                     4897.10(7)
_cell_formula_units_Z            4
_cell_measurement_temperature    150(2)
_cell_measurement_reflns_used    10458
_cell_measurement_theta_min      3.0130
_cell_measurement_theta_max      73.5070

_exptl_crystal_description       rod
_exptl_crystal_colour            yellow
_exptl_crystal_density_meas      ?
_exptl_crystal_density_method    ?
_exptl_crystal_density_diffrn    1.193
_exptl_crystal_F_000             1888
_exptl_crystal_size_max          0.240
_exptl_crystal_size_mid          0.200
_exptl_crystal_size_min          0.150
_exptl_absorpt_coefficient_mu    1.859
_shelx_estimated_absorpt_T_min   0.664
_shelx_estimated_absorpt_T_max   0.768
_exptl_absorpt_correction_type   multi-scan
_exptl_absorpt_correction_T_min  0.71312
_exptl_absorpt_correction_T_max  1.00000
_exptl_absorpt_process_details   
;
CrysAlisPro 1.171.38.43c (Rigaku Oxford Diffraction, 2015)
Empirical absorption correction using spherical harmonics,
 implemented in SCALE3 ABSPACK scaling algorithm.
;
_exptl_absorpt_special_details   ?
_diffrn_ambient_temperature      150(2)
_diffrn_radiation_wavelength     1.54184
_diffrn_radiation_type           CuK\a
_diffrn_source                   'micro-focus sealed X-ray tube'
_diffrn_measurement_device_type  'SuperNova, Single source at offset, Atlas'
_diffrn_measurement_method       '\w scans'
_diffrn_detector_area_resol_mean 10.5435
_diffrn_reflns_number            19886
_diffrn_reflns_av_unetI/netI     0.0231
_diffrn_reflns_av_R_equivalents  0.0200
_diffrn_reflns_limit_h_min       -9
_diffrn_reflns_limit_h_max       13
_diffrn_reflns_limit_k_min       -30
_diffrn_reflns_limit_k_max       30
_diffrn_reflns_limit_l_min       -21
_diffrn_reflns_limit_l_max       21
_diffrn_reflns_theta_min         6.522
_diffrn_reflns_theta_max         70.000
_diffrn_reflns_theta_full        67.684
_diffrn_measured_fraction_theta_max 0.994
_diffrn_measured_fraction_theta_full 0.998
_diffrn_reflns_Laue_measured_fraction_max 0.994
_diffrn_reflns_Laue_measured_fraction_full 0.998
_diffrn_reflns_point_group_measured_fraction_max 0.994
_diffrn_reflns_point_group_measured_fraction_full 0.998
_reflns_number_total             9232
_reflns_number_gt                8391
_reflns_threshold_expression     'I > 2\s(I)'
_reflns_Friedel_coverage         0.000
_reflns_Friedel_fraction_max     .
_reflns_Friedel_fraction_full    .

_reflns_special_details          
;
 Reflections were merged by SHELXL according to the crystal
 class for the calculation of statistics and refinement.
 
 _reflns_Friedel_fraction is defined as the number of unique
 Friedel pairs measured divided by the number that would be
 possible theoretically, ignoring centric projections and
 systematic absences.
;

_computing_data_collection       'CrysAlisPro 1.171.38.43c (Rigaku OD, 2015)'
_computing_cell_refinement       'CrysAlisPro 1.171.38.43c (Rigaku OD, 2015)'
_computing_data_reduction        'CrysAlisPro 1.171.38.43c (Rigaku OD, 2015)'
_computing_structure_solution    ?
_computing_structure_refinement  'SHELXL-2016/6 (Sheldrick, 2016)'
_computing_molecular_graphics    ?
_computing_publication_material  ?
_refine_special_details          ?
_refine_ls_structure_factor_coef Fsqd
_refine_ls_matrix_type           full
_refine_ls_weighting_scheme      calc
_refine_ls_weighting_details     
'w=1/[\s^2^(Fo^2^)+(0.0453P)^2^+1.8496P] where P=(Fo^2^+2Fc^2^)/3'
_atom_sites_solution_primary     ?
_atom_sites_solution_secondary   ?
_atom_sites_solution_hydrogens   mixed
_refine_ls_hydrogen_treatment    mixed
_refine_ls_extinction_method     none
_refine_ls_extinction_coef       .
_refine_ls_number_reflns         9232
_refine_ls_number_parameters     551
_refine_ls_number_restraints     2
_refine_ls_R_factor_all          0.0368
_refine_ls_R_factor_gt           0.0328
_refine_ls_wR_factor_ref         0.0889
_refine_ls_wR_factor_gt          0.0858
_refine_ls_goodness_of_fit_ref   1.030
_refine_ls_restrained_S_all      1.030
_refine_ls_shift/su_max          0.001
_refine_ls_shift/su_mean         0.000

loop_
_atom_site_label
_atom_site_type_symbol
_atom_site_fract_x
_atom_site_fract_y
_atom_site_fract_z
_atom_site_U_iso_or_equiv
_atom_site_adp_type
_atom_site_occupancy
_atom_site_site_symmetry_order
_atom_site_calc_flag
_atom_site_refinement_flags_posn
_atom_site_refinement_flags_adp
_atom_site_refinement_flags_occupancy
_atom_site_disorder_assembly
_atom_site_disorder_group
Ni1 Ni -0.00296(2) 0.30923(2) 0.71476(2) 0.02351(8) Uani 1 1 d . . . . .
Si1 Si -0.27041(3) 0.40143(2) 0.71749(2) 0.02046(9) Uani 1 1 d . . . . .
Cl1 Cl 0.14242(3) 0.30340(2) 0.81215(2) 0.03146(9) Uani 1 1 d . . . . .
Si2 Si -0.40131(4) 0.50315(2) 0.76370(2) 0.02841(10) Uani 1 1 d . . . . .
O3 O -0.18805(10) 0.30330(5) 0.60018(6) 0.0309(2) Uani 1 1 d . . . . .
O2 O -0.17535(9) 0.43130(4) 0.65638(6) 0.0276(2) Uani 1 1 d . . . . .
N2 N -0.37838(11) 0.26259(5) 0.75597(7) 0.0231(2) Uani 1 1 d . . . . .
N3 N -0.24346(11) 0.25903(5) 0.84775(6) 0.0222(2) Uani 1 1 d . . . . .
O1 O -0.39130(9) 0.39962(4) 0.65476(5) 0.0266(2) Uani 1 1 d . . . . .
C44 C -0.14395(13) 0.31180(5) 0.66133(8) 0.0222(3) Uani 1 1 d . . . . .
N4 N 0.10233(11) 0.22770(5) 0.62009(8) 0.0298(3) Uani 1 1 d . . . . .
N5 N 0.15994(11) 0.30535(5) 0.58677(7) 0.0245(3) Uani 1 1 d . . . . .
C33 C 0.09156(13) 0.27997(6) 0.63804(8) 0.0263(3) Uani 1 1 d . . . . .
N1 N -0.31616(11) 0.44475(5) 0.78558(6) 0.0228(2) Uani 1 1 d . . . . .
C1 C -0.28148(14) 0.43729(6) 0.86414(8) 0.0241(3) Uani 1 1 d . . . . .
C22 C -0.27163(12) 0.28466(5) 0.78257(7) 0.0202(3) Uani 1 1 d . . . . .
C6 C -0.16175(14) 0.45032(6) 0.89024(9) 0.0281(3) Uani 1 1 d . . . . .
C35 C 0.21274(13) 0.26921(7) 0.53757(8) 0.0289(3) Uani 1 1 d . . . . .
B1 B -0.19519(14) 0.33072(6) 0.74313(8) 0.0198(3) Uani 1 1 d . . . . .
C16 C -0.35786(15) 0.42102(6) 0.58773(8) 0.0292(3) Uani 1 1 d . . . . .
C24 C -0.33424(14) 0.22195(6) 0.86290(8) 0.0265(3) Uani 1 1 d . . . . .
C25 C -0.43821(13) 0.27730(6) 0.68302(8) 0.0262(3) Uani 1 1 d . . . . .
H25 H -0.385094 0.304984 0.660409 0.031 Uiso 1 1 calc R U . . .
C3 C -0.33990(16) 0.41995(7) 0.99092(9) 0.0331(3) Uani 1 1 d . . . . .
H3 H -0.399791 0.409348 1.025394 0.040 Uiso 1 1 calc R U . . .
C34 C 0.17693(14) 0.22057(7) 0.55871(9) 0.0314(3) Uani 1 1 d . . . . .
C28 C -0.13084(13) 0.26938(6) 0.89482(8) 0.0269(3) Uani 1 1 d . . . . .
H28 H -0.075960 0.292046 0.864427 0.032 Uiso 1 1 calc R U . . .
C21 C -0.23655(16) 0.43855(6) 0.58871(8) 0.0304(3) Uani 1 1 d . . . . .
C2 C -0.37031(14) 0.42003(6) 0.91423(8) 0.0263(3) Uani 1 1 d . . . . .
C30 C -0.16046(17) 0.30106(7) 0.96402(9) 0.0379(4) Uani 1 1 d . . . . .
H30A H -0.203826 0.333649 0.949072 0.057 Uiso 1 1 calc R U . . .
H30B H -0.083959 0.310162 0.991610 0.057 Uiso 1 1 calc R U . . .
H30C H -0.212749 0.279848 0.996108 0.057 Uiso 1 1 calc R U . . .
C13 C -0.56358(16) 0.48915(8) 0.73206(10) 0.0403(4) Uani 1 1 d . . . . .
H13A H -0.563957 0.465455 0.688579 0.061 Uiso 1 1 calc R U . . .
H13B H -0.604750 0.522488 0.718230 0.061 Uiso 1 1 calc R U . . .
H13C H -0.607126 0.472185 0.772793 0.061 Uiso 1 1 calc R U . . .
C23 C -0.41853(14) 0.22422(6) 0.80553(8) 0.0274(3) Uani 1 1 d . . . . .
C7 C -0.49660(14) 0.39992(7) 0.88836(9) 0.0296(3) Uani 1 1 d . . . . .
H7 H -0.504485 0.404973 0.832891 0.036 Uiso 1 1 calc R U . . .
C39 C 0.17471(14) 0.36329(6) 0.57992(9) 0.0300(3) Uani 1 1 d . . . . .
H39 H 0.258824 0.369945 0.561049 0.036 Uiso 1 1 calc R U . . .
C41 C 0.08251(18) 0.38526(7) 0.52175(11) 0.0443(4) Uani 1 1 d . . . . .
H41A H 0.093466 0.367392 0.473716 0.066 Uiso 1 1 calc R U . . .
H41B H 0.096016 0.423435 0.515797 0.066 Uiso 1 1 calc R U . . .
H41C H -0.001247 0.379074 0.538313 0.066 Uiso 1 1 calc R U . . .
C15 C -0.32777(17) 0.54134(6) 0.68744(9) 0.0374(4) Uani 1 1 d . . . . .
H15A H -0.238655 0.542778 0.697287 0.056 Uiso 1 1 calc R U . . .
H15B H -0.361065 0.577457 0.685810 0.056 Uiso 1 1 calc R U . . .
H15C H -0.345054 0.523804 0.639277 0.056 Uiso 1 1 calc R U . . .
C29 C -0.06003(16) 0.21881(7) 0.91319(10) 0.0379(4) Uani 1 1 d . . . . .
H29A H -0.098790 0.200340 0.954498 0.057 Uiso 1 1 calc R U . . .
H29B H 0.025091 0.227709 0.927924 0.057 Uiso 1 1 calc R U . . .
H29C H -0.060713 0.195770 0.869001 0.057 Uiso 1 1 calc R U . . .
C8 C -0.50804(15) 0.34056(7) 0.90433(10) 0.0349(4) Uani 1 1 d . . . . .
H8A H -0.440026 0.321582 0.881675 0.052 Uiso 1 1 calc R U . . .
H8B H -0.586428 0.327422 0.882968 0.052 Uiso 1 1 calc R U . . .
H8C H -0.504988 0.334635 0.958571 0.052 Uiso 1 1 calc R U . . .
C32 C -0.33655(16) 0.18796(7) 0.93138(10) 0.0371(4) Uani 1 1 d . . . . .
H32A H -0.420474 0.175169 0.938283 0.056 Uiso 1 1 calc R U . . .
H32B H -0.309326 0.208793 0.975187 0.056 Uiso 1 1 calc R U . . .
H32C H -0.281349 0.157625 0.925568 0.056 Uiso 1 1 calc R U . . .
C43 C 0.29223(16) 0.28506(8) 0.47515(10) 0.0405(4) Uani 1 1 d . . . . .
H43A H 0.317197 0.253387 0.447746 0.061 Uiso 1 1 calc R U . . .
H43B H 0.365477 0.303344 0.495549 0.061 Uiso 1 1 calc R U . . .
H43C H 0.246321 0.308898 0.441078 0.061 Uiso 1 1 calc R U . . .
C4 C -0.22441(17) 0.43499(7) 1.01742(9) 0.0378(4) Uani 1 1 d . . . . .
H4 H -0.206022 0.435945 1.069763 0.045 Uiso 1 1 calc R U . . .
C9 C -0.60275(16) 0.42975(8) 0.92365(11) 0.0426(4) Uani 1 1 d . . . . .
H9A H -0.599362 0.424161 0.977960 0.064 Uiso 1 1 calc R U . . .
H9B H -0.681225 0.416460 0.902619 0.064 Uiso 1 1 calc R U . . .
H9C H -0.595583 0.467730 0.912936 0.064 Uiso 1 1 calc R U . . .
C31 C -0.53663(17) 0.19427(8) 0.79704(11) 0.0434(4) Uani 1 1 d . . . . .
H31A H -0.544049 0.169790 0.839256 0.065 Uiso 1 1 calc R U . . .
H31B H -0.537632 0.174131 0.750109 0.065 Uiso 1 1 calc R U . . .
H31C H -0.605704 0.219240 0.796192 0.065 Uiso 1 1 calc R U . . .
C20 C -0.1896(2) 0.46286(7) 0.52676(10) 0.0425(4) Uani 1 1 d . . . . .
H20 H -0.107155 0.475272 0.526915 0.051 Uiso 1 1 calc R U . . .
C11 C 0.06416(17) 0.44404(8) 0.85879(11) 0.0443(4) Uani 1 1 d . . . . .
H11A H 0.093530 0.458239 0.907225 0.066 Uiso 1 1 calc R U . . .
H11B H 0.122496 0.453312 0.820277 0.066 Uiso 1 1 calc R U . . .
H11C H 0.057184 0.405365 0.862122 0.066 Uiso 1 1 calc R U . . .
C40 C 0.16625(17) 0.39209(7) 0.65408(10) 0.0383(4) Uani 1 1 d . . . . .
H40A H 0.080829 0.391773 0.669831 0.058 Uiso 1 1 calc R U . . .
H40B H 0.193737 0.428833 0.648340 0.058 Uiso 1 1 calc R U . . .
H40C H 0.218706 0.374260 0.692006 0.058 Uiso 1 1 calc R U . . .
C18 C -0.3884(2) 0.45161(8) 0.46309(10) 0.0509(5) Uani 1 1 d . . . . .
H18 H -0.439615 0.456338 0.419468 0.061 Uiso 1 1 calc R U . . .
C5 C -0.13574(16) 0.44865(7) 0.96731(9) 0.0350(4) Uani 1 1 d . . . . .
H5 H -0.055153 0.457115 0.985717 0.042 Uiso 1 1 calc R U . . .
C14 C -0.40344(18) 0.54635(7) 0.84872(10) 0.0406(4) Uani 1 1 d . . . . .
H14A H -0.445605 0.527827 0.888680 0.061 Uiso 1 1 calc R U . . .
H14B H -0.447003 0.579413 0.836464 0.061 Uiso 1 1 calc R U . . .
H14C H -0.318842 0.554442 0.865564 0.061 Uiso 1 1 calc R U . . .
C10 C -0.06162(15) 0.46773(7) 0.83812(9) 0.0347(4) Uani 1 1 d . . . . .
H10 H -0.085606 0.455169 0.786574 0.042 Uiso 1 1 calc R U . . .
C42 C 0.20481(18) 0.16780(8) 0.52473(12) 0.0466(5) Uani 1 1 d . . . . .
H42A H 0.248917 0.173093 0.478391 0.070 Uiso 1 1 calc R U . . .
H42B H 0.127760 0.148820 0.513495 0.070 Uiso 1 1 calc R U . . .
H42C H 0.255983 0.146974 0.560064 0.070 Uiso 1 1 calc R U . . .
C12 C -0.05237(18) 0.52826(8) 0.83545(12) 0.0491(5) Uani 1 1 d . . . . .
H12A H -0.131156 0.543100 0.817349 0.074 Uiso 1 1 calc R U . . .
H12B H 0.012378 0.538574 0.801514 0.074 Uiso 1 1 calc R U . . .
H12C H -0.032395 0.541865 0.885791 0.074 Uiso 1 1 calc R U . . .
C17 C -0.43590(19) 0.42761(7) 0.52577(9) 0.0397(4) Uani 1 1 d . . . . .
H17 H -0.519052 0.416123 0.526059 0.048 Uiso 1 1 calc R U . . .
C27 C -0.56383(15) 0.30266(8) 0.69302(10) 0.0390(4) Uani 1 1 d . . . . .
H27A H -0.622498 0.275480 0.708018 0.059 Uiso 1 1 calc R U . . .
H27B H -0.592604 0.318732 0.645650 0.059 Uiso 1 1 calc R U . . .
H27C H -0.557129 0.330081 0.731831 0.059 Uiso 1 1 calc R U . . .
C19 C -0.2687(2) 0.46860(8) 0.46322(10) 0.0540(6) Uani 1 1 d . . . . .
H19 H -0.238361 0.484617 0.419399 0.065 Uiso 1 1 calc R U . . .
C26 C -0.44220(17) 0.23053(7) 0.62875(9) 0.0392(4) Uani 1 1 d . . . . .
H26A H -0.360742 0.213987 0.627813 0.059 Uiso 1 1 calc R U . . .
H26B H -0.466030 0.243121 0.578429 0.059 Uiso 1 1 calc R U . . .
H26C H -0.502399 0.204440 0.645160 0.059 Uiso 1 1 calc R U . . .
C38 C 0.1468(6) 0.1681(3) 0.7244(4) 0.0427(18) Uani 0.774(6) 1 d . . P A 1
H38A H 0.227886 0.160108 0.704916 0.064 Uiso 0.774(6) 1 calc R U P A 1
H38B H 0.117251 0.137467 0.752328 0.064 Uiso 0.774(6) 1 calc R U P A 1
H38C H 0.153209 0.198930 0.757750 0.064 Uiso 0.774(6) 1 calc R U P A 1
C36 C 0.05706(19) 0.18029(11) 0.65959(16) 0.0292(6) Uani 0.774(6) 1 d . . P A 1
H36 H 0.059511 0.149788 0.623893 0.035 Uiso 0.774(6) 1 calc R U P A 1
C37 C -0.0744(2) 0.18600(9) 0.68365(15) 0.0372(7) Uani 0.774(6) 1 d . . P A 1
H37A H -0.078416 0.213333 0.722489 0.056 Uiso 0.774(6) 1 calc R U P A 1
H37B H -0.102847 0.152111 0.703586 0.056 Uiso 0.774(6) 1 calc R U P A 1
H37C H -0.126989 0.196263 0.640431 0.056 Uiso 0.774(6) 1 calc R U P A 1
C37A C -0.0543(7) 0.1626(3) 0.6473(5) 0.037(2) Uiso 0.226(6) 1 d D . P A 2
H37D H -0.022212 0.141524 0.606164 0.056 Uiso 0.226(6) 1 calc R U P A 2
H37E H -0.118545 0.186554 0.627604 0.056 Uiso 0.226(6) 1 calc R U P A 2
H37F H -0.089068 0.138836 0.684492 0.056 Uiso 0.226(6) 1 calc R U P A 2
C36A C 0.0493(8) 0.1948(4) 0.6838(5) 0.031(2) Uiso 0.226(6) 1 d D . P A 2
H36A H 0.012452 0.219887 0.720132 0.037 Uiso 0.226(6) 1 calc R U P A 2
C38A C 0.1444(19) 0.1613(10) 0.7262(13) 0.032(5) Uiso 0.226(6) 1 d D . P A 2
H38D H 0.104035 0.140582 0.764736 0.049 Uiso 0.226(6) 1 calc R U P A 2
H38E H 0.206729 0.184435 0.749869 0.049 Uiso 0.226(6) 1 calc R U P A 2
H38F H 0.183812 0.137164 0.691263 0.049 Uiso 0.226(6) 1 calc R U P A 2
H1 H -0.1053(16) 0.3399(7) 0.7771(9) 0.028 Uiso 1 1 d . . . . .

loop_
_atom_site_aniso_label
_atom_site_aniso_U_11
_atom_site_aniso_U_22
_atom_site_aniso_U_33
_atom_site_aniso_U_23
_atom_site_aniso_U_13
_atom_site_aniso_U_12
Ni1 0.01834(13) 0.03019(14) 0.02200(13) 0.00108(10) 0.00085(9) 0.00175(9)
Si1 0.02071(18) 0.02200(19) 0.01856(18) 0.00084(14) -0.00088(14) 0.00125(14)
Cl1 0.02216(17) 0.0440(2) 0.02798(18) 0.00150(15) -0.00321(14) 0.00236(14)
Si2 0.0342(2) 0.0243(2) 0.0265(2) -0.00114(15) -0.00306(16) 0.00712(16)
O3 0.0296(6) 0.0423(6) 0.0206(5) -0.0060(4) -0.0002(4) 0.0007(5)
O2 0.0284(5) 0.0294(5) 0.0253(5) 0.0068(4) 0.0022(4) 0.0012(4)
N2 0.0204(6) 0.0268(6) 0.0219(6) 0.0004(5) -0.0014(5) -0.0026(5)
N3 0.0208(6) 0.0243(6) 0.0216(6) 0.0029(5) -0.0005(5) -0.0004(5)
O1 0.0270(5) 0.0312(5) 0.0214(5) 0.0002(4) -0.0043(4) 0.0036(4)
C44 0.0225(7) 0.0219(7) 0.0223(7) 0.0010(5) 0.0021(5) 0.0007(5)
N4 0.0233(6) 0.0300(7) 0.0362(7) 0.0059(6) 0.0028(5) 0.0038(5)
N5 0.0195(6) 0.0290(6) 0.0250(6) 0.0002(5) 0.0010(5) 0.0012(5)
C33 0.0184(7) 0.0335(8) 0.0268(7) 0.0043(6) -0.0014(5) 0.0016(6)
N1 0.0258(6) 0.0230(6) 0.0195(6) 0.0003(5) -0.0025(5) 0.0022(5)
C1 0.0290(7) 0.0206(7) 0.0223(7) -0.0028(5) -0.0028(6) 0.0028(6)
C22 0.0185(6) 0.0226(7) 0.0195(6) -0.0013(5) 0.0001(5) 0.0015(5)
C6 0.0325(8) 0.0237(7) 0.0277(7) -0.0036(6) -0.0047(6) -0.0018(6)
C35 0.0216(7) 0.0406(9) 0.0245(7) -0.0020(6) 0.0017(6) 0.0048(6)
B1 0.0180(7) 0.0228(8) 0.0185(7) 0.0007(6) -0.0003(6) 0.0004(6)
C16 0.0423(9) 0.0249(7) 0.0203(7) -0.0003(6) -0.0026(6) 0.0096(6)
C24 0.0275(7) 0.0250(7) 0.0273(7) 0.0030(6) 0.0025(6) -0.0028(6)
C25 0.0227(7) 0.0339(8) 0.0217(7) -0.0001(6) -0.0043(5) -0.0025(6)
C3 0.0403(9) 0.0358(9) 0.0232(7) -0.0023(6) 0.0022(6) 0.0035(7)
C34 0.0249(7) 0.0348(8) 0.0346(8) -0.0026(7) 0.0015(6) 0.0075(6)
C28 0.0224(7) 0.0343(8) 0.0236(7) 0.0073(6) -0.0054(6) -0.0014(6)
C21 0.0433(9) 0.0253(7) 0.0226(7) 0.0040(6) 0.0025(6) 0.0097(6)
C2 0.0300(8) 0.0247(7) 0.0241(7) -0.0019(6) 0.0003(6) 0.0047(6)
C30 0.0406(9) 0.0407(9) 0.0317(8) -0.0040(7) -0.0091(7) -0.0024(7)
C13 0.0348(9) 0.0431(10) 0.0428(10) 0.0023(8) -0.0056(7) 0.0137(8)
C23 0.0274(7) 0.0272(7) 0.0279(7) 0.0005(6) 0.0026(6) -0.0060(6)
C7 0.0268(8) 0.0371(9) 0.0251(7) 0.0007(6) 0.0024(6) 0.0020(6)
C39 0.0252(7) 0.0304(8) 0.0342(8) 0.0032(6) -0.0004(6) -0.0038(6)
C41 0.0488(11) 0.0324(9) 0.0503(11) 0.0090(8) -0.0173(9) -0.0025(8)
C15 0.0517(10) 0.0246(8) 0.0356(9) 0.0030(7) -0.0021(8) 0.0045(7)
C29 0.0310(8) 0.0451(10) 0.0370(9) 0.0080(7) -0.0050(7) 0.0084(7)
C8 0.0303(8) 0.0379(9) 0.0367(9) -0.0037(7) 0.0036(7) -0.0018(7)
C32 0.0382(9) 0.0384(9) 0.0348(9) 0.0129(7) 0.0014(7) -0.0082(7)
C43 0.0329(9) 0.0578(11) 0.0313(9) 0.0010(8) 0.0092(7) 0.0041(8)
C4 0.0506(10) 0.0394(9) 0.0228(8) -0.0054(7) -0.0070(7) 0.0009(8)
C9 0.0326(9) 0.0453(10) 0.0504(11) 0.0004(8) 0.0082(8) 0.0090(8)
C31 0.0406(10) 0.0498(11) 0.0397(10) 0.0037(8) -0.0014(8) -0.0225(8)
C20 0.0599(12) 0.0349(9) 0.0334(9) 0.0109(7) 0.0115(8) 0.0089(8)
C11 0.0349(9) 0.0458(10) 0.0521(11) -0.0076(9) -0.0008(8) -0.0020(8)
C40 0.0394(9) 0.0325(9) 0.0431(10) -0.0043(7) 0.0011(7) -0.0042(7)
C18 0.0851(16) 0.0407(10) 0.0260(9) 0.0034(7) -0.0120(9) 0.0188(10)
C5 0.0389(9) 0.0353(9) 0.0299(8) -0.0052(7) -0.0102(7) -0.0044(7)
C14 0.0561(11) 0.0306(9) 0.0350(9) -0.0056(7) -0.0001(8) 0.0116(8)
C10 0.0313(8) 0.0405(9) 0.0318(8) -0.0030(7) -0.0056(6) -0.0099(7)
C42 0.0456(10) 0.0388(10) 0.0559(12) -0.0090(9) 0.0069(9) 0.0116(8)
C12 0.0405(10) 0.0432(11) 0.0630(13) 0.0154(9) -0.0081(9) -0.0096(8)
C17 0.0563(11) 0.0336(9) 0.0282(8) -0.0034(7) -0.0133(8) 0.0138(8)
C27 0.0240(8) 0.0541(11) 0.0388(9) 0.0053(8) -0.0027(7) 0.0025(7)
C19 0.0962(18) 0.0404(10) 0.0257(9) 0.0134(8) 0.0072(10) 0.0178(11)
C26 0.0443(10) 0.0445(10) 0.0284(8) -0.0077(7) -0.0048(7) -0.0088(8)
C38 0.048(2) 0.031(2) 0.048(2) 0.0103(16) -0.0141(12) 0.0006(16)
C36 0.0292(12) 0.0264(12) 0.0320(13) 0.0007(11) -0.0002(9) 0.0014(8)
C37 0.0316(12) 0.0341(13) 0.0465(14) 0.0092(11) 0.0070(10) -0.0011(9)

_geom_special_details            
;
 All esds (except the esd in the dihedral angle between two l.s. planes)
 are estimated using the full covariance matrix.  The cell esds are taken
 into account individually in the estimation of esds in distances, angles
 and torsion angles; correlations between esds in cell parameters are only
 used when they are defined by crystal symmetry.  An approximate (isotropic)
 treatment of cell esds is used for estimating esds involving l.s. planes.
;

loop_
_geom_bond_atom_site_label_1
_geom_bond_atom_site_label_2
_geom_bond_distance
_geom_bond_site_symmetry_2
_geom_bond_publ_flag
Ni1 C44 1.7799(14) . ?
Ni1 C33 1.8909(15) . ?
Ni1 B1 2.2351(15) . ?
Ni1 Cl1 2.3158(4) . ?
Si1 O1 1.6992(10) . ?
Si1 O2 1.7045(10) . ?
Si1 N1 1.7208(12) . ?
Si1 B1 2.0080(16) . ?
Si2 N1 1.7758(12) . ?
Si2 C13 1.8687(18) . ?
Si2 C14 1.8699(17) . ?
Si2 C15 1.8701(18) . ?
O3 C44 1.1977(18) . ?
O2 C21 1.3724(18) . ?
N2 C22 1.3588(18) . ?
N2 C23 1.3918(19) . ?
N2 C25 1.4839(18) . ?
N3 C22 1.3577(18) . ?
N3 C24 1.3930(19) . ?
N3 C28 1.4852(18) . ?
O1 C16 1.3737(18) . ?
C44 B1 1.652(2) . ?
N4 C33 1.362(2) . ?
N4 C34 1.398(2) . ?
N4 C36 1.481(2) . ?
N4 C36A 1.536(9) . ?
N5 C33 1.3595(19) . ?
N5 C35 1.4026(19) . ?
N5 C39 1.475(2) . ?
N1 C1 1.4532(18) . ?
C1 C6 1.407(2) . ?
C1 C2 1.408(2) . ?
C22 B1 1.605(2) . ?
C6 C5 1.397(2) . ?
C6 C10 1.522(2) . ?
C35 C34 1.345(2) . ?
C35 C43 1.489(2) . ?
C16 C17 1.382(2) . ?
C16 C21 1.391(2) . ?
C24 C23 1.353(2) . ?
C24 C32 1.495(2) . ?
C25 C27 1.525(2) . ?
C25 C26 1.526(2) . ?
C3 C4 1.381(2) . ?
C3 C2 1.398(2) . ?
C34 C42 1.498(2) . ?
C28 C30 1.516(2) . ?
C28 C29 1.520(2) . ?
C21 C20 1.378(2) . ?
C2 C7 1.521(2) . ?
C23 C31 1.493(2) . ?
C7 C8 1.529(2) . ?
C7 C9 1.532(2) . ?
C39 C40 1.516(2) . ?
C39 C41 1.524(2) . ?
C4 C5 1.382(3) . ?
C20 C19 1.408(3) . ?
C11 C10 1.527(2) . ?
C18 C19 1.371(3) . ?
C18 C17 1.388(3) . ?
C10 C12 1.530(3) . ?
C38 C36 1.520(5) . ?
C36 C37 1.514(3) . ?
C37A C36A 1.519(5) . ?
C36A C38A 1.519(5) . ?

loop_
_geom_angle_atom_site_label_1
_geom_angle_atom_site_label_2
_geom_angle_atom_site_label_3
_geom_angle
_geom_angle_site_symmetry_1
_geom_angle_site_symmetry_3
_geom_angle_publ_flag
C44 Ni1 C33 96.05(6) . . ?
C44 Ni1 B1 46.92(6) . . ?
C33 Ni1 B1 142.65(6) . . ?
C44 Ni1 Cl1 163.58(5) . . ?
C33 Ni1 Cl1 98.37(5) . . ?
B1 Ni1 Cl1 117.73(4) . . ?
O1 Si1 O2 93.56(5) . . ?
O1 Si1 N1 104.33(6) . . ?
O2 Si1 N1 111.64(6) . . ?
O1 Si1 B1 115.26(6) . . ?
O2 Si1 B1 106.67(6) . . ?
N1 Si1 B1 121.85(6) . . ?
N1 Si2 C13 112.98(7) . . ?
N1 Si2 C14 108.96(7) . . ?
C13 Si2 C14 108.54(9) . . ?
N1 Si2 C15 110.76(7) . . ?
C13 Si2 C15 107.45(8) . . ?
C14 Si2 C15 108.01(8) . . ?
C21 O2 Si1 109.66(10) . . ?
C22 N2 C23 110.18(12) . . ?
C22 N2 C25 123.29(12) . . ?
C23 N2 C25 126.49(12) . . ?
C22 N3 C24 110.19(12) . . ?
C22 N3 C28 124.05(12) . . ?
C24 N3 C28 125.76(12) . . ?
C16 O1 Si1 110.03(10) . . ?
O3 C44 B1 136.22(13) . . ?
O3 C44 Ni1 142.55(12) . . ?
B1 C44 Ni1 81.18(8) . . ?
C33 N4 C34 111.46(13) . . ?
C33 N4 C36 129.49(17) . . ?
C34 N4 C36 118.79(17) . . ?
C33 N4 C36A 108.1(4) . . ?
C34 N4 C36A 139.0(4) . . ?
C33 N5 C35 111.19(13) . . ?
C33 N5 C39 125.85(13) . . ?
C35 N5 C39 122.91(13) . . ?
N5 C33 N4 104.08(13) . . ?
N5 C33 Ni1 128.92(12) . . ?
N4 C33 Ni1 126.95(11) . . ?
C1 N1 Si1 121.92(9) . . ?
C1 N1 Si2 115.87(9) . . ?
Si1 N1 Si2 122.13(7) . . ?
C6 C1 C2 120.59(13) . . ?
C6 C1 N1 119.79(13) . . ?
C2 C1 N1 119.52(13) . . ?
N3 C22 N2 105.69(12) . . ?
N3 C22 B1 128.00(12) . . ?
N2 C22 B1 126.30(12) . . ?
C5 C6 C1 118.28(15) . . ?
C5 C6 C10 119.12(14) . . ?
C1 C6 C10 122.56(13) . . ?
C34 C35 N5 106.72(13) . . ?
C34 C35 C43 129.53(15) . . ?
N5 C35 C43 123.75(15) . . ?
C22 B1 C44 112.01(11) . . ?
C22 B1 Si1 121.96(10) . . ?
C44 B1 Si1 101.64(9) . . ?
C22 B1 Ni1 115.26(9) . . ?
C44 B1 Ni1 51.90(6) . . ?
Si1 B1 Ni1 122.73(7) . . ?
O1 C16 C17 124.89(16) . . ?
O1 C16 C21 113.14(13) . . ?
C17 C16 C21 121.90(16) . . ?
C23 C24 N3 106.93(13) . . ?
C23 C24 C32 127.91(14) . . ?
N3 C24 C32 125.14(14) . . ?
N2 C25 C27 111.71(12) . . ?
N2 C25 C26 111.53(13) . . ?
C27 C25 C26 113.09(14) . . ?
C4 C3 C2 121.18(16) . . ?
C35 C34 N4 106.54(14) . . ?
C35 C34 C42 129.17(15) . . ?
N4 C34 C42 124.27(16) . . ?
N3 C28 C30 111.12(13) . . ?
N3 C28 C29 112.17(13) . . ?
C30 C28 C29 112.72(13) . . ?
O2 C21 C20 125.79(17) . . ?
O2 C21 C16 113.60(13) . . ?
C20 C21 C16 120.54(16) . . ?
C3 C2 C1 118.59(14) . . ?
C3 C2 C7 118.57(14) . . ?
C1 C2 C7 122.81(13) . . ?
C24 C23 N2 106.98(13) . . ?
C24 C23 C31 127.89(14) . . ?
N2 C23 C31 125.05(14) . . ?
C2 C7 C8 110.35(13) . . ?
C2 C7 C9 113.38(14) . . ?
C8 C7 C9 109.67(14) . . ?
N5 C39 C40 113.05(13) . . ?
N5 C39 C41 110.21(13) . . ?
C40 C39 C41 111.34(15) . . ?
C3 C4 C5 119.57(15) . . ?
C21 C20 C19 117.4(2) . . ?
C19 C18 C17 120.97(18) . . ?
C4 C5 C6 121.58(15) . . ?
C6 C10 C11 113.17(14) . . ?
C6 C10 C12 110.85(15) . . ?
C11 C10 C12 109.77(14) . . ?
C16 C17 C18 117.61(19) . . ?
C18 C19 C20 121.57(18) . . ?
N4 C36 C37 113.02(18) . . ?
N4 C36 C38 108.1(4) . . ?
C37 C36 C38 113.0(4) . . ?
C38A C36A C37A 113.5(13) . . ?
C38A C36A N4 113.8(11) . . ?
C37A C36A N4 105.2(6) . . ?

_refine_diff_density_max         0.424
_refine_diff_density_min         -0.379
_refine_diff_density_rms         0.043

_shelx_res_file                  
;
REM P2(1)/c (#14 in standard setting)
TITL CU-2127 in P2(1)/c
    C:\Users\THADLI~1\XRay\(NHC)N~1.B(N\CU-2127.res
    created by SHELXL-2016/6 at 13:19:52 on 21-Sep-2017
CELL 1.54184 10.8782 25.2119 17.8660 90.000 91.948 90.000
ZERR 4.0000 0.0001 0.0002 0.0001 0.000 0.001 0.000
LATT 1
SYMM -X, 0.5+Y, 0.5-Z
SFAC C H B N O SI CL NI
UNIT 176 284 4 20 12 8 4 4
MERG 2
OMIT -2 140
SHEL 7.00 0.00
FMAP 2
GRID
PLAN 20
TEMP -123
SIZE 0.24 0.2 0.15
DFIX 1.52 0.005 C36A C38A C36A C37A
OMIT    0 30 0
OMIT    2 22 14
L.S. 20
ACTA
WGHT    0.045300    1.849600
FVAR       2.74070   0.77436
NI1   8   -0.002957    0.309225    0.714758    11.00000    0.01834    0.03019 =
         0.02200    0.00108    0.00085    0.00175
SI1   6   -0.270410    0.401435    0.717492    11.00000    0.02071    0.02200 =
         0.01856    0.00084   -0.00088    0.00125
CL1   7    0.142424    0.303395    0.812147    11.00000    0.02216    0.04398 =
         0.02798    0.00150   -0.00321    0.00236
SI2   6   -0.401306    0.503145    0.763699    11.00000    0.03415    0.02432 =
         0.02648   -0.00114   -0.00306    0.00712
O3    5   -0.188047    0.303297    0.600176    11.00000    0.02961    0.04230 =
         0.02061   -0.00600   -0.00015    0.00074
O2    5   -0.175346    0.431298    0.656375    11.00000    0.02835    0.02935 =
         0.02530    0.00684    0.00223    0.00119
N2    4   -0.378380    0.262592    0.755969    11.00000    0.02041    0.02675 =
         0.02194    0.00038   -0.00145   -0.00257
N3    4   -0.243457    0.259034    0.847754    11.00000    0.02082    0.02427 =
         0.02156    0.00289   -0.00045   -0.00039
O1    5   -0.391298    0.399617    0.654759    11.00000    0.02704    0.03119 =
         0.02136    0.00022   -0.00428    0.00361
C44   1   -0.143946    0.311800    0.661334    11.00000    0.02246    0.02193 =
         0.02229    0.00099    0.00208    0.00069
N4    4    0.102327    0.227698    0.620087    11.00000    0.02332    0.03003 =
         0.03621    0.00592    0.00283    0.00377
N5    4    0.159936    0.305353    0.586766    11.00000    0.01945    0.02898 =
         0.02503    0.00017    0.00100    0.00118
C33   1    0.091559    0.279973    0.638040    11.00000    0.01842    0.03348 =
         0.02675    0.00426   -0.00139    0.00163
N1    4   -0.316157    0.444755    0.785578    11.00000    0.02578    0.02302 =
         0.01946    0.00033   -0.00254    0.00220
C1    1   -0.281478    0.437289    0.864139    11.00000    0.02902    0.02064 =
         0.02228   -0.00284   -0.00278    0.00285
C22   1   -0.271630    0.284659    0.782569    11.00000    0.01853    0.02258 =
         0.01951   -0.00127    0.00015    0.00146
C6    1   -0.161754    0.450321    0.890241    11.00000    0.03254    0.02371 =
         0.02770   -0.00364   -0.00471   -0.00175
C35   1    0.212744    0.269208    0.537573    11.00000    0.02164    0.04065 =
         0.02450   -0.00202    0.00171    0.00484
B1    3   -0.195192    0.330723    0.743128    11.00000    0.01797    0.02278 =
         0.01853    0.00067   -0.00028    0.00044
C16   1   -0.357862    0.421018    0.587731    11.00000    0.04228    0.02490 =
         0.02029   -0.00031   -0.00259    0.00960
C24   1   -0.334236    0.221954    0.862896    11.00000    0.02746    0.02500 =
         0.02727    0.00302    0.00247   -0.00282
C25   1   -0.438205    0.277300    0.683018    11.00000    0.02271    0.03390 =
         0.02174   -0.00014   -0.00435   -0.00248
AFIX  13
H25   2   -0.385094    0.304984    0.660409    11.00000   -1.20000
AFIX   0
C3    1   -0.339904    0.419947    0.990918    11.00000    0.04031    0.03576 =
         0.02322   -0.00233    0.00218    0.00347
AFIX  43
H3    2   -0.399791    0.409348    1.025394    11.00000   -1.20000
AFIX   0
C34   1    0.176927    0.220575    0.558714    11.00000    0.02485    0.03478 =
         0.03462   -0.00264    0.00155    0.00754
C28   1   -0.130845    0.269377    0.894820    11.00000    0.02243    0.03434 =
         0.02361    0.00733   -0.00537   -0.00145
AFIX  13
H28   2   -0.075960    0.292046    0.864427    11.00000   -1.20000
AFIX   0
C21   1   -0.236549    0.438550    0.588710    11.00000    0.04325    0.02528 =
         0.02261    0.00398    0.00249    0.00965
C2    1   -0.370309    0.420031    0.914235    11.00000    0.02998    0.02472 =
         0.02410   -0.00194    0.00030    0.00467
C30   1   -0.160462    0.301058    0.964017    11.00000    0.04056    0.04066 =
         0.03172   -0.00397   -0.00905   -0.00238
AFIX 137
H30A  2   -0.203826    0.333649    0.949072    11.00000   -1.50000
H30B  2   -0.083959    0.310162    0.991610    11.00000   -1.50000
H30C  2   -0.212749    0.279848    0.996108    11.00000   -1.50000
AFIX   0
C13   1   -0.563578    0.489155    0.732064    11.00000    0.03475    0.04305 =
         0.04278    0.00231   -0.00555    0.01369
AFIX 137
H13A  2   -0.563957    0.465455    0.688579    11.00000   -1.50000
H13B  2   -0.604750    0.522488    0.718230    11.00000   -1.50000
H13C  2   -0.607126    0.472185    0.772793    11.00000   -1.50000
AFIX   0
C23   1   -0.418529    0.224216    0.805530    11.00000    0.02735    0.02716 =
         0.02793    0.00054    0.00263   -0.00603
C7    1   -0.496597    0.399918    0.888362    11.00000    0.02679    0.03705 =
         0.02513    0.00069    0.00243    0.00202
AFIX  13
H7    2   -0.504485    0.404973    0.832891    11.00000   -1.20000
AFIX   0
C39   1    0.174711    0.363290    0.579918    11.00000    0.02521    0.03042 =
         0.03422    0.00317   -0.00039   -0.00383
AFIX  13
H39   2    0.258824    0.369945    0.561049    11.00000   -1.20000
AFIX   0
C41   1    0.082511    0.385258    0.521746    11.00000    0.04882    0.03240 =
         0.05032    0.00902   -0.01728   -0.00250
AFIX 137
H41A  2    0.093466    0.367392    0.473716    11.00000   -1.50000
H41B  2    0.096016    0.423435    0.515797    11.00000   -1.50000
H41C  2   -0.001247    0.379074    0.538313    11.00000   -1.50000
AFIX   0
C15   1   -0.327770    0.541341    0.687444    11.00000    0.05166    0.02459 =
         0.03561    0.00296   -0.00207    0.00449
AFIX 137
H15A  2   -0.238655    0.542778    0.697287    11.00000   -1.50000
H15B  2   -0.361065    0.577457    0.685810    11.00000   -1.50000
H15C  2   -0.345054    0.523804    0.639277    11.00000   -1.50000
AFIX   0
C29   1   -0.060027    0.218810    0.913192    11.00000    0.03103    0.04515 =
         0.03704    0.00802   -0.00498    0.00843
AFIX 137
H29A  2   -0.098790    0.200340    0.954498    11.00000   -1.50000
H29B  2    0.025091    0.227709    0.927924    11.00000   -1.50000
H29C  2   -0.060713    0.195770    0.869001    11.00000   -1.50000
AFIX   0
C8    1   -0.508037    0.340558    0.904328    11.00000    0.03030    0.03789 =
         0.03670   -0.00368    0.00356   -0.00176
AFIX 137
H8A   2   -0.440026    0.321582    0.881675    11.00000   -1.50000
H8B   2   -0.586428    0.327422    0.882968    11.00000   -1.50000
H8C   2   -0.504988    0.334635    0.958571    11.00000   -1.50000
AFIX   0
C32   1   -0.336545    0.187958    0.931380    11.00000    0.03819    0.03839 =
         0.03481    0.01292    0.00137   -0.00815
AFIX 137
H32A  2   -0.420474    0.175169    0.938283    11.00000   -1.50000
H32B  2   -0.309326    0.208793    0.975187    11.00000   -1.50000
H32C  2   -0.281349    0.157625    0.925568    11.00000   -1.50000
AFIX   0
C43   1    0.292226    0.285064    0.475153    11.00000    0.03285    0.05783 =
         0.03133    0.00102    0.00918    0.00410
AFIX 137
H43A  2    0.317197    0.253387    0.447746    11.00000   -1.50000
H43B  2    0.365477    0.303344    0.495549    11.00000   -1.50000
H43C  2    0.246321    0.308898    0.441078    11.00000   -1.50000
AFIX   0
C4    1   -0.224409    0.434992    1.017417    11.00000    0.05061    0.03942 =
         0.02280   -0.00536   -0.00700    0.00092
AFIX  43
H4    2   -0.206022    0.435945    1.069763    11.00000   -1.20000
AFIX   0
C9    1   -0.602751    0.429754    0.923647    11.00000    0.03265    0.04529 =
         0.05045    0.00040    0.00824    0.00899
AFIX 137
H9A   2   -0.599362    0.424161    0.977960    11.00000   -1.50000
H9B   2   -0.681225    0.416460    0.902619    11.00000   -1.50000
H9C   2   -0.595583    0.467730    0.912936    11.00000   -1.50000
AFIX   0
C31   1   -0.536629    0.194271    0.797042    11.00000    0.04063    0.04978 =
         0.03972    0.00367   -0.00140   -0.02252
AFIX 137
H31A  2   -0.544049    0.169790    0.839256    11.00000   -1.50000
H31B  2   -0.537632    0.174131    0.750109    11.00000   -1.50000
H31C  2   -0.605704    0.219240    0.796192    11.00000   -1.50000
AFIX   0
C20   1   -0.189624    0.462864    0.526757    11.00000    0.05991    0.03491 =
         0.03344    0.01088    0.01146    0.00889
AFIX  43
H20   2   -0.107155    0.475272    0.526915    11.00000   -1.20000
AFIX   0
C11   1    0.064157    0.444041    0.858786    11.00000    0.03493    0.04578 =
         0.05213   -0.00764   -0.00081   -0.00197
AFIX 137
H11A  2    0.093530    0.458239    0.907225    11.00000   -1.50000
H11B  2    0.122496    0.453312    0.820277    11.00000   -1.50000
H11C  2    0.057184    0.405365    0.862122    11.00000   -1.50000
AFIX   0
C40   1    0.166247    0.392085    0.654083    11.00000    0.03944    0.03251 =
         0.04307   -0.00426    0.00108   -0.00416
AFIX 137
H40A  2    0.080829    0.391773    0.669831    11.00000   -1.50000
H40B  2    0.193737    0.428833    0.648340    11.00000   -1.50000
H40C  2    0.218706    0.374260    0.692006    11.00000   -1.50000
AFIX   0
C18   1   -0.388406    0.451611    0.463094    11.00000    0.08508    0.04075 =
         0.02595    0.00342   -0.01199    0.01880
AFIX  43
H18   2   -0.439615    0.456338    0.419468    11.00000   -1.20000
AFIX   0
C5    1   -0.135738    0.448653    0.967313    11.00000    0.03886    0.03528 =
         0.02993   -0.00518   -0.01024   -0.00445
AFIX  43
H5    2   -0.055153    0.457115    0.985717    11.00000   -1.20000
AFIX   0
C14   1   -0.403443    0.546347    0.848717    11.00000    0.05606    0.03057 =
         0.03498   -0.00560   -0.00005    0.01157
AFIX 137
H14A  2   -0.445605    0.527827    0.888680    11.00000   -1.50000
H14B  2   -0.447003    0.579413    0.836464    11.00000   -1.50000
H14C  2   -0.318842    0.554442    0.865564    11.00000   -1.50000
AFIX   0
C10   1   -0.061623    0.467727    0.838118    11.00000    0.03134    0.04051 =
         0.03177   -0.00304   -0.00563   -0.00989
AFIX  13
H10   2   -0.085606    0.455169    0.786574    11.00000   -1.20000
AFIX   0
C42   1    0.204806    0.167805    0.524729    11.00000    0.04560    0.03876 =
         0.05591   -0.00900    0.00687    0.01162
AFIX 137
H42A  2    0.248917    0.173093    0.478391    11.00000   -1.50000
H42B  2    0.127760    0.148820    0.513495    11.00000   -1.50000
H42C  2    0.255983    0.146974    0.560064    11.00000   -1.50000
AFIX   0
C12   1   -0.052367    0.528258    0.835454    11.00000    0.04053    0.04323 =
         0.06296    0.01536   -0.00812   -0.00958
AFIX 137
H12A  2   -0.131156    0.543100    0.817349    11.00000   -1.50000
H12B  2    0.012378    0.538574    0.801514    11.00000   -1.50000
H12C  2   -0.032395    0.541865    0.885791    11.00000   -1.50000
AFIX   0
C17   1   -0.435895    0.427609    0.525765    11.00000    0.05631    0.03358 =
         0.02817   -0.00339   -0.01333    0.01379
AFIX  43
H17   2   -0.519052    0.416123    0.526059    11.00000   -1.20000
AFIX   0
C27   1   -0.563830    0.302664    0.693023    11.00000    0.02397    0.05408 =
         0.03881    0.00529   -0.00269    0.00249
AFIX 137
H27A  2   -0.622498    0.275480    0.708018    11.00000   -1.50000
H27B  2   -0.592604    0.318732    0.645650    11.00000   -1.50000
H27C  2   -0.557129    0.330081    0.731831    11.00000   -1.50000
AFIX   0
C19   1   -0.268700    0.468597    0.463218    11.00000    0.09616    0.04042 =
         0.02571    0.01340    0.00717    0.01779
AFIX  43
H19   2   -0.238361    0.484617    0.419399    11.00000   -1.20000
AFIX   0
C26   1   -0.442201    0.230526    0.628749    11.00000    0.04429    0.04449 =
         0.02839   -0.00773   -0.00482   -0.00885
AFIX 137
H26A  2   -0.360742    0.213987    0.627813    11.00000   -1.50000
H26B  2   -0.466030    0.243121    0.578429    11.00000   -1.50000
H26C  2   -0.502399    0.204440    0.645160    11.00000   -1.50000
PART 1
AFIX   0
C38   1    0.146829    0.168117    0.724406    21.00000    0.04796    0.03121 =
         0.04779    0.01029   -0.01409    0.00060
AFIX 137
H38A  2    0.227886    0.160108    0.704916    21.00000   -1.50000
H38B  2    0.117251    0.137467    0.752328    21.00000   -1.50000
H38C  2    0.153209    0.198930    0.757750    21.00000   -1.50000
AFIX   0
C36   1    0.057058    0.180289    0.659593    21.00000    0.02917    0.02637 =
         0.03199    0.00070   -0.00025    0.00137
AFIX  13
H36   2    0.059511    0.149788    0.623893    21.00000   -1.20000
AFIX   0
C37   1   -0.074387    0.186003    0.683645    21.00000    0.03159    0.03406 =
         0.04646    0.00917    0.00696   -0.00112
AFIX 137
H37A  2   -0.078416    0.213333    0.722489    21.00000   -1.50000
H37B  2   -0.102847    0.152111    0.703586    21.00000   -1.50000
H37C  2   -0.126989    0.196263    0.640431    21.00000   -1.50000
PART 2
AFIX   0
C37A  1   -0.054321    0.162574    0.647269   -21.00000    0.03714
AFIX 137
H37D  2   -0.022212    0.141524    0.606164   -21.00000   -1.50000
H37E  2   -0.118545    0.186554    0.627604   -21.00000   -1.50000
H37F  2   -0.089068    0.138836    0.684492   -21.00000   -1.50000
AFIX   0
C36A  1    0.049303    0.194820    0.683764   -21.00000    0.03077
AFIX  13
H36A  2    0.012452    0.219887    0.720132   -21.00000   -1.20000
AFIX   0
C38A  1    0.144402    0.161276    0.726168   -21.00000    0.03244
AFIX 137
H38D  2    0.104035    0.140582    0.764736   -21.00000   -1.50000
H38E  2    0.206729    0.184435    0.749869   -21.00000   -1.50000
H38F  2    0.183812    0.137164    0.691263   -21.00000   -1.50000
PART 0
AFIX   2
H1    2   -0.105266    0.339934    0.777130    11.00000    0.02791
AFIX   0
HKLF 4


REM  CU-2127 in P2(1)/c
REM R1 =  0.0328 for    8391 Fo > 4sig(Fo)  and  0.0368 for all    9232 data
REM    551 parameters refined using      2 restraints

END

WGHT      0.0451      1.8575

REM Highest difference peak  0.424,  deepest hole -0.379,  1-sigma level  0.043
Q1    1   0.1703  0.5729  0.7207  11.00000  0.05    0.42
Q2    1  -0.0861  0.4175  0.3404  11.00000  0.05    0.33
Q3    1  -0.6789  0.6037  0.8027  11.00000  0.05    0.30
Q4    1  -0.2333  0.3602  0.7347  11.00000  0.05    0.29
Q5    1  -0.2644  0.1099  0.7726  11.00000  0.05    0.29
Q6    1   0.0033  0.5338  0.6419  11.00000  0.05    0.29
Q7    1  -0.4311  0.4123  0.9007  11.00000  0.05    0.23
Q8    1  -0.2316  0.3075  0.7653  11.00000  0.05    0.23
Q9    1  -0.2971  0.4400  0.8199  11.00000  0.05    0.22
Q10   1  -0.3565  0.4181  0.9432  11.00000  0.05    0.21
Q11   1  -0.3923  0.5212  0.8174  11.00000  0.05    0.20
Q12   1  -0.3952  0.4194  0.5589  11.00000  0.05    0.20
Q13   1  -0.1501  0.4483  0.9198  11.00000  0.05    0.19
Q14   1  -0.2100  0.4383  0.8760  11.00000  0.05    0.18
Q15   1  -0.3641  0.2100  0.8177  11.00000  0.05    0.18
Q16   1  -0.2791  0.4371  0.7640  11.00000  0.05    0.18
Q17   1  -0.0849  0.3106  0.7792  11.00000  0.05    0.18
Q18   1   0.0043  0.3053  0.6413  11.00000  0.05    0.18
Q19   1  -0.4023  0.2314  0.8403  11.00000  0.05    0.18
Q20   1  -0.5862  0.1943  0.7530  11.00000  0.05    0.18
;
_shelx_res_checksum              17453
####################################################################### 
# 
# This file contains crystal structure data downloaded from the 
# Cambridge Structural Database (CSD) hosted by the Cambridge 
# Crystallographic Data Centre (CCDC).
# 
# Full information about CCDC data access policies and citation 
# guidelines are available at http://www.ccdc.cam.ac.uk/access/V1 
# 
# Audit and citation data items may have been added by the CCDC. 
# Please retain this information to preserve the provenance of 
# this file and to allow appropriate attribution of the data. 
# 
#######################################################################

data_compound_5-Bz
_database_code_depnum_ccdc_archive 'CCDC 1579160'
_audit_update_record             
;
2017-10-10 deposited with the CCDC.
2018-02-05 downloaded from the CCDC.
;

_audit_creation_method           SHELXL-2016/6
_shelx_SHELXL_version_number     2016/6
_chemical_name_systematic        ?
_chemical_name_common            ?
_chemical_melting_point          ?
_chemical_formula_moiety         'C38 H63 B Cl N5 O2'
_chemical_formula_sum            'C38 H63 B Cl N5 O2'
_chemical_formula_weight         668.19

loop_
_atom_type_symbol
_atom_type_description
_atom_type_scat_dispersion_real
_atom_type_scat_dispersion_imag
_atom_type_scat_source
C C 0.0181 0.0091 'International Tables Vol C Tables 4.2.6.8 and 6.1.1.4'
H H 0.0000 0.0000 'International Tables Vol C Tables 4.2.6.8 and 6.1.1.4'
B B 0.0090 0.0039 'International Tables Vol C Tables 4.2.6.8 and 6.1.1.4'
N N 0.0311 0.0180 'International Tables Vol C Tables 4.2.6.8 and 6.1.1.4'
Cl Cl 0.3639 0.7018 'International Tables Vol C Tables 4.2.6.8 and 6.1.1.4'
O O 0.0492 0.0322 'International Tables Vol C Tables 4.2.6.8 and 6.1.1.4'

_space_group_crystal_system      triclinic
_space_group_IT_number           2
_space_group_name_H-M_alt        'P -1'
_space_group_name_Hall           '-P 1'

_shelx_space_group_comment       
;
The symmetry employed for this shelxl refinement is uniquely defined
by the following loop, which should always be used as a source of
symmetry information in preference to the above space-group names.
They are only intended as comments.
;

loop_
_space_group_symop_operation_xyz
'x, y, z'
'-x, -y, -z'

_cell_length_a                   9.8905(12)
_cell_length_b                   12.6054(14)
_cell_length_c                   16.945(2)
_cell_angle_alpha                69.660(11)
_cell_angle_beta                 89.159(10)
_cell_angle_gamma                78.594(10)
_cell_volume                     1938.4(4)
_cell_formula_units_Z            2
_cell_measurement_temperature    150(2)
_cell_measurement_reflns_used    1728
_cell_measurement_theta_min      3.8030
_cell_measurement_theta_max      73.0110

_exptl_crystal_description       rod
_exptl_crystal_colour            yellow
_exptl_crystal_density_meas      ?
_exptl_crystal_density_method    ?
_exptl_crystal_density_diffrn    1.145
_exptl_crystal_F_000             728
_exptl_crystal_size_max          0.364
_exptl_crystal_size_mid          0.064
_exptl_crystal_size_min          0.054
_exptl_absorpt_coefficient_mu    1.157
_shelx_estimated_absorpt_T_min   ?
_shelx_estimated_absorpt_T_max   ?
_exptl_absorpt_correction_type   multi-scan
_exptl_absorpt_correction_T_min  0.63664
_exptl_absorpt_correction_T_max  1.00000
_exptl_absorpt_process_details   
;
CrysAlisPro 1.171.38.43c (Rigaku Oxford Diffraction, 2015)
Empirical absorption correction using spherical harmonics,
 implemented in SCALE3 ABSPACK scaling algorithm.
;
_exptl_absorpt_special_details   ?
_diffrn_ambient_temperature      150(2)
_diffrn_radiation_wavelength     1.54184
_diffrn_radiation_type           CuK\a
_diffrn_source                   'micro-focus sealed X-ray tube'
_diffrn_measurement_device_type  'SuperNova, Single source at offset, Atlas'
_diffrn_measurement_method       '\w scans'
_diffrn_detector_area_resol_mean 10.5435
_diffrn_reflns_number            13387
_diffrn_reflns_av_unetI/netI     0.1065
_diffrn_reflns_av_R_equivalents  0.0807
_diffrn_reflns_limit_h_min       -11
_diffrn_reflns_limit_h_max       12
_diffrn_reflns_limit_k_min       -15
_diffrn_reflns_limit_k_max       15
_diffrn_reflns_limit_l_min       -18
_diffrn_reflns_limit_l_max       20
_diffrn_reflns_theta_min         6.444
_diffrn_reflns_theta_max         69.995
_diffrn_reflns_theta_full        67.684
_diffrn_measured_fraction_theta_max 0.991
_diffrn_measured_fraction_theta_full 0.997
_diffrn_reflns_Laue_measured_fraction_max 0.991
_diffrn_reflns_Laue_measured_fraction_full 0.997
_diffrn_reflns_point_group_measured_fraction_max 0.991
_diffrn_reflns_point_group_measured_fraction_full 0.997
_reflns_number_total             7283
_reflns_number_gt                3933
_reflns_threshold_expression     'I > 2\s(I)'
_reflns_Friedel_coverage         0.000
_reflns_Friedel_fraction_max     .
_reflns_Friedel_fraction_full    .

_reflns_special_details          
;
 Reflections were merged by SHELXL according to the crystal
 class for the calculation of statistics and refinement.
 
 _reflns_Friedel_fraction is defined as the number of unique
 Friedel pairs measured divided by the number that would be
 possible theoretically, ignoring centric projections and
 systematic absences.
;

_computing_data_collection       'CrysAlisPro 1.171.38.43c (Rigaku OD, 2015)'
_computing_cell_refinement       'CrysAlisPro 1.171.38.43c (Rigaku OD, 2015)'
_computing_data_reduction        'CrysAlisPro 1.171.38.43c (Rigaku OD, 2015)'
_computing_structure_solution    'SHELXT 2014/5 (Sheldrick, 2014)'
_computing_structure_refinement  'SHELXL-2016/6 (Sheldrick, 2016)'
_computing_molecular_graphics    ?
_computing_publication_material  ?
_refine_special_details          ?
_refine_ls_structure_factor_coef Fsqd
_refine_ls_matrix_type           full
_refine_ls_weighting_scheme      calc
_refine_ls_weighting_details     
'w=1/[\s^2^(Fo^2^)+(0.1572P)^2^] where P=(Fo^2^+2Fc^2^)/3'
_atom_sites_solution_primary     ?
_atom_sites_solution_secondary   ?
_atom_sites_solution_hydrogens   geom
_refine_ls_hydrogen_treatment    constr
_refine_ls_extinction_method     none
_refine_ls_extinction_coef       .
_refine_ls_number_reflns         7283
_refine_ls_number_parameters     436
_refine_ls_number_restraints     0
_refine_ls_R_factor_all          0.1551
_refine_ls_R_factor_gt           0.0939
_refine_ls_wR_factor_ref         0.2981
_refine_ls_wR_factor_gt          0.2404
_refine_ls_goodness_of_fit_ref   1.017
_refine_ls_restrained_S_all      1.017
_refine_ls_shift/su_max          0.001
_refine_ls_shift/su_mean         0.000

loop_
_atom_site_label
_atom_site_type_symbol
_atom_site_fract_x
_atom_site_fract_y
_atom_site_fract_z
_atom_site_U_iso_or_equiv
_atom_site_adp_type
_atom_site_occupancy
_atom_site_site_symmetry_order
_atom_site_calc_flag
_atom_site_refinement_flags_posn
_atom_site_refinement_flags_adp
_atom_site_refinement_flags_occupancy
_atom_site_disorder_assembly
_atom_site_disorder_group
Cl1 Cl 0.11689(13) 0.25809(10) 0.61533(8) 0.0510(4) Uani 1 1 d . . . . .
N1 N 0.3877(4) 0.4242(3) 0.3414(2) 0.0372(8) Uani 1 1 d . . . . .
N3 N 0.7656(4) 0.2341(3) 0.3372(2) 0.0373(8) Uani 1 1 d . . . . .
N2 N 0.3347(4) 0.5471(3) 0.2137(2) 0.0359(8) Uani 1 1 d . . . . .
N4 N 0.7376(4) 0.4209(3) 0.2990(2) 0.0358(8) Uani 1 1 d . . . . .
C12 C 0.6842(4) 0.3345(4) 0.2882(2) 0.0331(9) Uani 1 1 d . . . . .
N5 N 0.6387(5) 0.4423(4) 0.0727(3) 0.0589(12) Uani 1 1 d . . . . .
C1 C 0.4195(4) 0.4465(4) 0.2597(2) 0.0344(9) Uani 1 1 d . . . . .
C13 C 0.8679(5) 0.2568(4) 0.3825(3) 0.0399(10) Uani 1 1 d . . . . .
C3 C 0.2504(5) 0.5907(4) 0.2681(3) 0.0406(10) Uani 1 1 d . . . . .
C14 C 0.8498(4) 0.3735(4) 0.3577(3) 0.0364(9) Uani 1 1 d . . . . .
C2 C 0.2832(5) 0.5138(4) 0.3472(3) 0.0407(10) Uani 1 1 d . . . . .
C18 C 0.6892(5) 0.5450(4) 0.2483(3) 0.0386(10) Uani 1 1 d . . . . .
H18 H 0.615816 0.549905 0.206505 0.046 Uiso 1 1 calc R U . . .
C4 C 0.4517(5) 0.3179(4) 0.4121(3) 0.0418(10) Uani 1 1 d . . . . .
H4 H 0.522627 0.272168 0.387332 0.050 Uiso 1 1 calc R U . . .
C24 C 0.3286(5) 0.2877(4) 0.1837(3) 0.0432(11) Uani 1 1 d . . . . .
C23 C 0.4696(5) 0.2513(4) 0.2291(3) 0.0422(10) Uani 1 1 d . . . . .
H23A H 0.532158 0.203915 0.202280 0.051 Uiso 1 1 calc R U . . .
H23B H 0.461875 0.201817 0.288169 0.051 Uiso 1 1 calc R U . . .
C15 C 0.7576(5) 0.1168(4) 0.3366(3) 0.0423(10) Uani 1 1 d . . . . .
H15 H 0.681715 0.129703 0.293914 0.051 Uiso 1 1 calc R U . . .
C30 C 0.5890(5) 0.4154(4) 0.1360(3) 0.0427(10) Uani 1 1 d . . . . .
C22 C 0.9382(5) 0.4389(4) 0.3855(3) 0.0440(11) Uani 1 1 d . . . . .
H22A H 0.976490 0.393779 0.443135 0.066 Uiso 1 1 calc R U . . .
H22B H 0.882243 0.513092 0.383949 0.066 Uiso 1 1 calc R U . . .
H22C H 1.013755 0.452668 0.347638 0.066 Uiso 1 1 calc R U . . .
C11 C 0.1465(5) 0.7019(4) 0.2401(3) 0.0520(12) Uani 1 1 d . . . . .
H11A H 0.069407 0.694938 0.207853 0.078 Uiso 1 1 calc R U . . .
H11B H 0.189911 0.764167 0.204601 0.078 Uiso 1 1 calc R U . . .
H11C H 0.111963 0.719591 0.289609 0.078 Uiso 1 1 calc R U . . .
C21 C 0.9745(5) 0.1689(4) 0.4450(3) 0.0511(12) Uani 1 1 d . . . . .
H21A H 1.050299 0.139625 0.415285 0.077 Uiso 1 1 calc R U . . .
H21B H 0.933048 0.104783 0.479730 0.077 Uiso 1 1 calc R U . . .
H21C H 1.010297 0.204366 0.481159 0.077 Uiso 1 1 calc R U . . .
C7 C 0.3252(5) 0.5984(4) 0.1202(3) 0.0430(11) Uani 1 1 d . . . . .
H7 H 0.381511 0.539464 0.099364 0.052 Uiso 1 1 calc R U . . .
C5 C 0.3521(6) 0.2404(5) 0.4533(3) 0.0510(12) Uani 1 1 d . . . . .
H5A H 0.287002 0.277797 0.484556 0.077 Uiso 1 1 calc R U . . .
H5B H 0.403831 0.166354 0.492216 0.077 Uiso 1 1 calc R U . . .
H5C H 0.300948 0.226834 0.409816 0.077 Uiso 1 1 calc R U . . .
C36 C 0.4059(6) 0.9517(5) 0.3700(3) 0.0551(13) Uani 1 1 d . . . . .
H36A H 0.430547 0.890063 0.425891 0.066 Uiso 1 1 calc R U . . .
H36B H 0.429388 1.023101 0.372798 0.066 Uiso 1 1 calc R U . . .
C29 C 0.2081(5) 0.2956(4) 0.2271(3) 0.0490(12) Uani 1 1 d . . . . .
H29 H 0.215361 0.279768 0.286123 0.059 Uiso 1 1 calc R U . . .
C19 C 0.6238(5) 0.6164(4) 0.3004(3) 0.0477(12) Uani 1 1 d . . . . .
H19A H 0.551145 0.581048 0.332684 0.072 Uiso 1 1 calc R U . . .
H19B H 0.583647 0.695121 0.262805 0.072 Uiso 1 1 calc R U . . .
H19C H 0.694507 0.618990 0.339208 0.072 Uiso 1 1 calc R U . . .
C10 C 0.2263(5) 0.5228(4) 0.4274(3) 0.0469(11) Uani 1 1 d . . . . .
H10A H 0.294116 0.544299 0.457482 0.070 Uiso 1 1 calc R U . . .
H10B H 0.206633 0.448183 0.462809 0.070 Uiso 1 1 calc R U . . .
H10C H 0.140909 0.582010 0.414413 0.070 Uiso 1 1 calc R U . . .
C28 C 0.0795(6) 0.3256(5) 0.1869(4) 0.0567(13) Uani 1 1 d . . . . .
H28 H -0.000663 0.330926 0.218042 0.068 Uiso 1 1 calc R U . . .
C6 C 0.5303(6) 0.3466(5) 0.4776(3) 0.0529(13) Uani 1 1 d . . . . .
H6A H 0.594122 0.396113 0.448941 0.079 Uiso 1 1 calc R U . . .
H6B H 0.582510 0.274808 0.518860 0.079 Uiso 1 1 calc R U . . .
H6C H 0.464127 0.386997 0.506494 0.079 Uiso 1 1 calc R U . . .
C20 C 0.8065(6) 0.5937(4) 0.1979(3) 0.0535(13) Uani 1 1 d . . . . .
H20A H 0.870024 0.607857 0.235158 0.080 Uiso 1 1 calc R U . . .
H20B H 0.768041 0.666406 0.152276 0.080 Uiso 1 1 calc R U . . .
H20C H 0.856625 0.537917 0.173848 0.080 Uiso 1 1 calc R U . . .
C9 C 0.3868(6) 0.7056(5) 0.0874(3) 0.0575(13) Uani 1 1 d . . . . .
H9A H 0.332604 0.766630 0.105009 0.086 Uiso 1 1 calc R U . . .
H9B H 0.385308 0.732111 0.025744 0.086 Uiso 1 1 calc R U . . .
H9C H 0.482436 0.687171 0.110383 0.086 Uiso 1 1 calc R U . . .
C16 C 0.7166(6) 0.0389(4) 0.4191(3) 0.0559(13) Uani 1 1 d . . . . .
H16A H 0.781834 0.031182 0.464676 0.084 Uiso 1 1 calc R U . . .
H16B H 0.717818 -0.037487 0.415943 0.084 Uiso 1 1 calc R U . . .
H16C H 0.623316 0.072193 0.430331 0.084 Uiso 1 1 calc R U . . .
C25 C 0.3131(6) 0.3133(5) 0.0981(3) 0.0564(13) Uani 1 1 d . . . . .
H25 H 0.392726 0.309725 0.066277 0.068 Uiso 1 1 calc R U . . .
C8 C 0.1775(6) 0.6213(5) 0.0841(3) 0.0567(13) Uani 1 1 d . . . . .
H8A H 0.132517 0.558621 0.117195 0.085 Uiso 1 1 calc R U . . .
H8B H 0.179068 0.625173 0.025371 0.085 Uiso 1 1 calc R U . . .
H8C H 0.126118 0.694854 0.086671 0.085 Uiso 1 1 calc R U . . .
B1 B 0.5400(5) 0.3600(4) 0.2292(3) 0.0371(11) Uani 1 1 d . . . . .
C27 C 0.0664(6) 0.3481(5) 0.1013(4) 0.0624(15) Uani 1 1 d . . . . .
H27 H -0.022396 0.365895 0.073692 0.075 Uiso 1 1 calc R U . . .
C26 C 0.1814(6) 0.3445(6) 0.0570(4) 0.0650(15) Uani 1 1 d . . . . .
H26 H 0.172725 0.363374 -0.002283 0.078 Uiso 1 1 calc R U . . .
C17 C 0.8886(6) 0.0634(5) 0.3049(4) 0.0643(15) Uani 1 1 d . . . . .
H17A H 0.907997 0.117982 0.250786 0.096 Uiso 1 1 calc R U . . .
H17B H 0.876274 -0.007924 0.297607 0.096 Uiso 1 1 calc R U . . .
H17C H 0.966032 0.045688 0.345998 0.096 Uiso 1 1 calc R U . . .
C35 C 0.4833(8) 0.9188(6) 0.3086(4) 0.0753(18) Uani 1 1 d . . . . .
H35A H 0.552644 0.846729 0.335883 0.090 Uiso 1 1 calc R U . . .
H35B H 0.532154 0.980220 0.276181 0.090 Uiso 1 1 calc R U . . .
O1 O 0.6500(9) 0.8921(8) 0.0990(5) 0.157(3) Uani 1 1 d . . . . .
C37 C 0.2664(8) 0.9706(8) 0.3516(5) 0.101(3) Uani 1 1 d . . . . .
H37A H 0.217938 1.043506 0.357982 0.122 Uiso 1 1 calc R U . . .
H37B H 0.226675 0.906091 0.389227 0.122 Uiso 1 1 calc R U . . .
C38 C 0.2531(8) 0.9782(7) 0.2574(5) 0.090(2) Uani 1 1 d . . . . .
H38A H 0.172381 0.948554 0.246589 0.108 Uiso 1 1 calc R U . . .
H38B H 0.247024 1.058122 0.217543 0.108 Uiso 1 1 calc R U . . .
O2 O 0.3863(9) 0.9007(11) 0.2531(7) 0.217(5) Uani 1 1 d . . . . .
C31 C 0.6884(12) 0.9335(9) 0.0133(6) 0.124(3) Uani 1 1 d . . . . .
H31A H 0.632845 1.011841 -0.016648 0.149 Uiso 1 1 calc R U . . .
H31B H 0.669393 0.881715 -0.015863 0.149 Uiso 1 1 calc R U . . .
C32 C 0.8332(10) 0.9370(11) 0.0115(8) 0.140(4) Uani 1 1 d . . . . .
H32A H 0.849579 1.007054 -0.034045 0.168 Uiso 1 1 calc R U . . .
H32B H 0.888421 0.867824 0.002768 0.168 Uiso 1 1 calc R U . . .
C34 C 0.7334(15) 0.9425(10) 0.1376(8) 0.155(5) Uani 1 1 d . . . . .
H34A H 0.747771 0.898337 0.198915 0.186 Uiso 1 1 calc R U . . .
H34B H 0.687831 1.023257 0.129312 0.186 Uiso 1 1 calc R U . . .
C33 C 0.8694(14) 0.9395(16) 0.0969(9) 0.242(11) Uani 1 1 d . . . . .
H33A H 0.938266 0.869574 0.129505 0.290 Uiso 1 1 calc R U . . .
H33B H 0.906415 1.008957 0.091568 0.290 Uiso 1 1 calc R U . . .

loop_
_atom_site_aniso_label
_atom_site_aniso_U_11
_atom_site_aniso_U_22
_atom_site_aniso_U_33
_atom_site_aniso_U_23
_atom_site_aniso_U_13
_atom_site_aniso_U_12
Cl1 0.0553(7) 0.0474(7) 0.0578(7) -0.0265(6) 0.0040(6) -0.0127(5)
N1 0.0369(19) 0.040(2) 0.0403(19) -0.0189(16) -0.0026(16) -0.0117(16)
N3 0.040(2) 0.0363(19) 0.0403(19) -0.0165(16) -0.0026(16) -0.0126(16)
N2 0.0375(19) 0.0382(19) 0.0384(18) -0.0188(16) 0.0005(15) -0.0121(15)
N4 0.0374(19) 0.0380(19) 0.0386(19) -0.0188(16) 0.0009(15) -0.0127(15)
C12 0.037(2) 0.035(2) 0.033(2) -0.0170(17) 0.0032(17) -0.0128(17)
N5 0.058(3) 0.071(3) 0.051(3) -0.025(2) 0.004(2) -0.016(2)
C1 0.039(2) 0.039(2) 0.034(2) -0.0184(18) -0.0003(18) -0.0159(18)
C13 0.040(2) 0.040(2) 0.040(2) -0.0121(19) -0.0012(19) -0.0108(19)
C3 0.037(2) 0.046(3) 0.047(2) -0.025(2) -0.0003(19) -0.0120(19)
C14 0.035(2) 0.041(2) 0.039(2) -0.0180(19) -0.0035(18) -0.0127(18)
C2 0.036(2) 0.045(3) 0.049(3) -0.022(2) 0.000(2) -0.0153(19)
C18 0.042(2) 0.036(2) 0.040(2) -0.0133(19) -0.0038(19) -0.0113(18)
C4 0.042(2) 0.045(3) 0.042(2) -0.017(2) 0.002(2) -0.014(2)
C24 0.051(3) 0.043(2) 0.044(2) -0.023(2) -0.009(2) -0.017(2)
C23 0.044(3) 0.043(3) 0.045(2) -0.020(2) -0.003(2) -0.013(2)
C15 0.043(3) 0.032(2) 0.053(3) -0.016(2) -0.011(2) -0.0073(19)
C30 0.048(3) 0.045(3) 0.039(2) -0.019(2) 0.002(2) -0.012(2)
C22 0.049(3) 0.040(2) 0.049(3) -0.020(2) -0.007(2) -0.013(2)
C11 0.053(3) 0.044(3) 0.057(3) -0.019(2) 0.004(2) -0.002(2)
C21 0.046(3) 0.042(3) 0.060(3) -0.013(2) -0.013(2) -0.008(2)
C7 0.045(3) 0.047(3) 0.038(2) -0.017(2) -0.004(2) -0.006(2)
C5 0.058(3) 0.054(3) 0.047(3) -0.017(2) 0.006(2) -0.026(2)
C36 0.055(3) 0.062(3) 0.052(3) -0.028(3) -0.004(2) -0.005(3)
C29 0.051(3) 0.052(3) 0.051(3) -0.021(2) -0.002(2) -0.020(2)
C19 0.048(3) 0.041(3) 0.060(3) -0.027(2) -0.007(2) -0.006(2)
C10 0.044(3) 0.058(3) 0.052(3) -0.034(2) 0.000(2) -0.014(2)
C28 0.053(3) 0.056(3) 0.065(3) -0.021(3) -0.001(3) -0.018(2)
C6 0.057(3) 0.065(3) 0.042(3) -0.022(2) -0.005(2) -0.021(3)
C20 0.064(3) 0.041(3) 0.052(3) -0.006(2) 0.009(2) -0.021(2)
C9 0.066(3) 0.051(3) 0.051(3) -0.010(2) 0.001(3) -0.015(3)
C16 0.061(3) 0.040(3) 0.065(3) -0.012(2) -0.003(3) -0.019(2)
C25 0.052(3) 0.075(4) 0.054(3) -0.033(3) -0.003(2) -0.019(3)
C8 0.056(3) 0.064(3) 0.055(3) -0.028(3) -0.011(3) -0.008(3)
B1 0.040(3) 0.036(3) 0.038(3) -0.017(2) -0.002(2) -0.008(2)
C27 0.055(3) 0.073(4) 0.065(3) -0.027(3) -0.011(3) -0.021(3)
C26 0.069(4) 0.086(4) 0.051(3) -0.032(3) -0.011(3) -0.023(3)
C17 0.067(4) 0.050(3) 0.089(4) -0.038(3) 0.011(3) -0.017(3)
C35 0.088(5) 0.077(4) 0.070(4) -0.034(3) -0.006(4) -0.023(4)
O1 0.151(7) 0.155(7) 0.137(6) -0.023(6) 0.002(5) -0.021(6)
C37 0.079(5) 0.123(7) 0.124(6) -0.078(6) 0.002(5) -0.006(5)
C38 0.082(5) 0.086(5) 0.119(6) -0.062(5) -0.008(4) -0.008(4)
O2 0.124(6) 0.301(13) 0.272(11) -0.189(10) -0.036(7) 0.017(7)
C31 0.143(9) 0.102(7) 0.098(6) -0.003(5) -0.013(6) -0.014(6)
C32 0.076(6) 0.151(10) 0.175(11) -0.036(8) 0.006(7) -0.020(6)
C34 0.210(14) 0.117(9) 0.168(11) -0.073(8) -0.016(10) -0.062(9)
C33 0.150(11) 0.36(2) 0.151(11) 0.060(12) -0.067(9) -0.174(14)

_geom_special_details            
;
 All esds (except the esd in the dihedral angle between two l.s. planes)
 are estimated using the full covariance matrix.  The cell esds are taken
 into account individually in the estimation of esds in distances, angles
 and torsion angles; correlations between esds in cell parameters are only
 used when they are defined by crystal symmetry.  An approximate (isotropic)
 treatment of cell esds is used for estimating esds involving l.s. planes.
;

loop_
_geom_bond_atom_site_label_1
_geom_bond_atom_site_label_2
_geom_bond_distance
_geom_bond_site_symmetry_2
_geom_bond_publ_flag
N1 C1 1.359(5) . ?
N1 C2 1.402(6) . ?
N1 C4 1.485(6) . ?
N3 C12 1.351(5) . ?
N3 C13 1.409(6) . ?
N3 C15 1.499(5) . ?
N2 C1 1.352(5) . ?
N2 C3 1.413(6) . ?
N2 C7 1.485(5) . ?
N4 C12 1.366(5) . ?
N4 C14 1.391(5) . ?
N4 C18 1.483(5) . ?
C12 B1 1.666(6) . ?
N5 C30 1.143(6) . ?
C1 B1 1.654(6) . ?
C13 C14 1.357(6) . ?
C13 C21 1.489(6) . ?
C3 C2 1.351(6) . ?
C3 C11 1.493(6) . ?
C14 C22 1.494(6) . ?
C2 C10 1.495(6) . ?
C18 C19 1.520(6) . ?
C18 C20 1.530(7) . ?
C18 H18 1.0000 . ?
C4 C5 1.517(6) . ?
C4 C6 1.543(6) . ?
C4 H4 1.0000 . ?
C24 C25 1.377(7) . ?
C24 C29 1.397(7) . ?
C24 C23 1.509(6) . ?
C23 B1 1.656(7) . ?
C23 H23A 0.9900 . ?
C23 H23B 0.9900 . ?
C15 C16 1.507(7) . ?
C15 C17 1.518(7) . ?
C15 H15 1.0000 . ?
C30 B1 1.601(7) . ?
C22 H22A 0.9800 . ?
C22 H22B 0.9800 . ?
C22 H22C 0.9800 . ?
C11 H11A 0.9800 . ?
C11 H11B 0.9800 . ?
C11 H11C 0.9800 . ?
C21 H21A 0.9800 . ?
C21 H21B 0.9800 . ?
C21 H21C 0.9800 . ?
C7 C9 1.516(7) . ?
C7 C8 1.525(7) . ?
C7 H7 1.0000 . ?
C5 H5A 0.9800 . ?
C5 H5B 0.9800 . ?
C5 H5C 0.9800 . ?
C36 C37 1.375(9) . ?
C36 C35 1.410(8) . ?
C36 H36A 0.9900 . ?
C36 H36B 0.9900 . ?
C29 C28 1.371(7) . ?
C29 H29 0.9500 . ?
C19 H19A 0.9800 . ?
C19 H19B 0.9800 . ?
C19 H19C 0.9800 . ?
C10 H10A 0.9800 . ?
C10 H10B 0.9800 . ?
C10 H10C 0.9800 . ?
C28 C27 1.381(8) . ?
C28 H28 0.9500 . ?
C6 H6A 0.9800 . ?
C6 H6B 0.9800 . ?
C6 H6C 0.9800 . ?
C20 H20A 0.9800 . ?
C20 H20B 0.9800 . ?
C20 H20C 0.9800 . ?
C9 H9A 0.9800 . ?
C9 H9B 0.9800 . ?
C9 H9C 0.9800 . ?
C16 H16A 0.9800 . ?
C16 H16B 0.9800 . ?
C16 H16C 0.9800 . ?
C25 C26 1.403(8) . ?
C25 H25 0.9500 . ?
C8 H8A 0.9800 . ?
C8 H8B 0.9800 . ?
C8 H8C 0.9800 . ?
C27 C26 1.355(8) . ?
C27 H27 0.9500 . ?
C26 H26 0.9500 . ?
C17 H17A 0.9800 . ?
C17 H17B 0.9800 . ?
C17 H17C 0.9800 . ?
C35 O2 1.455(10) . ?
C35 H35A 0.9900 . ?
C35 H35B 0.9900 . ?
O1 C34 1.422(12) . ?
O1 C31 1.436(11) . ?
C37 C38 1.570(10) . ?
C37 H37A 0.9900 . ?
C37 H37B 0.9900 . ?
C38 O2 1.494(10) . ?
C38 H38A 0.9900 . ?
C38 H38B 0.9900 . ?
C31 C32 1.441(13) . ?
C31 H31A 0.9900 . ?
C31 H31B 0.9900 . ?
C32 C33 1.508(18) . ?
C32 H32A 0.9900 . ?
C32 H32B 0.9900 . ?
C34 C33 1.503(18) . ?
C34 H34A 0.9900 . ?
C34 H34B 0.9900 . ?
C33 H33A 0.9900 . ?
C33 H33B 0.9900 . ?

loop_
_geom_angle_atom_site_label_1
_geom_angle_atom_site_label_2
_geom_angle_atom_site_label_3
_geom_angle
_geom_angle_site_symmetry_1
_geom_angle_site_symmetry_3
_geom_angle_publ_flag
C1 N1 C2 109.8(4) . . ?
C1 N1 C4 124.1(4) . . ?
C2 N1 C4 126.1(4) . . ?
C12 N3 C13 109.9(3) . . ?
C12 N3 C15 125.0(3) . . ?
C13 N3 C15 124.8(4) . . ?
C1 N2 C3 109.4(3) . . ?
C1 N2 C7 124.9(3) . . ?
C3 N2 C7 125.6(4) . . ?
C12 N4 C14 109.8(3) . . ?
C12 N4 C18 123.6(3) . . ?
C14 N4 C18 126.3(3) . . ?
N3 C12 N4 106.3(3) . . ?
N3 C12 B1 130.9(4) . . ?
N4 C12 B1 122.7(4) . . ?
N2 C1 N1 106.8(4) . . ?
N2 C1 B1 130.1(4) . . ?
N1 C1 B1 123.1(4) . . ?
C14 C13 N3 106.5(4) . . ?
C14 C13 C21 127.3(4) . . ?
N3 C13 C21 126.2(4) . . ?
C2 C3 N2 107.0(4) . . ?
C2 C3 C11 128.3(4) . . ?
N2 C3 C11 124.6(4) . . ?
C13 C14 N4 107.4(4) . . ?
C13 C14 C22 126.2(4) . . ?
N4 C14 C22 126.4(4) . . ?
C3 C2 N1 107.0(4) . . ?
C3 C2 C10 127.6(4) . . ?
N1 C2 C10 125.3(4) . . ?
N4 C18 C19 113.2(4) . . ?
N4 C18 C20 110.2(4) . . ?
C19 C18 C20 112.3(4) . . ?
N4 C18 H18 106.9 . . ?
C19 C18 H18 106.9 . . ?
C20 C18 H18 106.9 . . ?
N1 C4 C5 114.1(4) . . ?
N1 C4 C6 111.4(4) . . ?
C5 C4 C6 111.6(4) . . ?
N1 C4 H4 106.4 . . ?
C5 C4 H4 106.4 . . ?
C6 C4 H4 106.4 . . ?
C25 C24 C29 117.1(5) . . ?
C25 C24 C23 121.6(5) . . ?
C29 C24 C23 121.3(4) . . ?
C24 C23 B1 114.4(4) . . ?
C24 C23 H23A 108.7 . . ?
B1 C23 H23A 108.7 . . ?
C24 C23 H23B 108.7 . . ?
B1 C23 H23B 108.7 . . ?
H23A C23 H23B 107.6 . . ?
N3 C15 C16 113.2(4) . . ?
N3 C15 C17 110.8(4) . . ?
C16 C15 C17 113.9(4) . . ?
N3 C15 H15 106.1 . . ?
C16 C15 H15 106.1 . . ?
C17 C15 H15 106.1 . . ?
N5 C30 B1 170.6(5) . . ?
C14 C22 H22A 109.5 . . ?
C14 C22 H22B 109.5 . . ?
H22A C22 H22B 109.5 . . ?
C14 C22 H22C 109.5 . . ?
H22A C22 H22C 109.5 . . ?
H22B C22 H22C 109.5 . . ?
C3 C11 H11A 109.5 . . ?
C3 C11 H11B 109.5 . . ?
H11A C11 H11B 109.5 . . ?
C3 C11 H11C 109.5 . . ?
H11A C11 H11C 109.5 . . ?
H11B C11 H11C 109.5 . . ?
C13 C21 H21A 109.5 . . ?
C13 C21 H21B 109.5 . . ?
H21A C21 H21B 109.5 . . ?
C13 C21 H21C 109.5 . . ?
H21A C21 H21C 109.5 . . ?
H21B C21 H21C 109.5 . . ?
N2 C7 C9 112.6(4) . . ?
N2 C7 C8 111.8(4) . . ?
C9 C7 C8 111.6(4) . . ?
N2 C7 H7 106.8 . . ?
C9 C7 H7 106.8 . . ?
C8 C7 H7 106.8 . . ?
C4 C5 H5A 109.5 . . ?
C4 C5 H5B 109.5 . . ?
H5A C5 H5B 109.5 . . ?
C4 C5 H5C 109.5 . . ?
H5A C5 H5C 109.5 . . ?
H5B C5 H5C 109.5 . . ?
C37 C36 C35 111.3(5) . . ?
C37 C36 H36A 109.4 . . ?
C35 C36 H36A 109.4 . . ?
C37 C36 H36B 109.4 . . ?
C35 C36 H36B 109.4 . . ?
H36A C36 H36B 108.0 . . ?
C28 C29 C24 121.8(5) . . ?
C28 C29 H29 119.1 . . ?
C24 C29 H29 119.1 . . ?
C18 C19 H19A 109.5 . . ?
C18 C19 H19B 109.5 . . ?
H19A C19 H19B 109.5 . . ?
C18 C19 H19C 109.5 . . ?
H19A C19 H19C 109.5 . . ?
H19B C19 H19C 109.5 . . ?
C2 C10 H10A 109.5 . . ?
C2 C10 H10B 109.5 . . ?
H10A C10 H10B 109.5 . . ?
C2 C10 H10C 109.5 . . ?
H10A C10 H10C 109.5 . . ?
H10B C10 H10C 109.5 . . ?
C29 C28 C27 120.1(6) . . ?
C29 C28 H28 120.0 . . ?
C27 C28 H28 120.0 . . ?
C4 C6 H6A 109.5 . . ?
C4 C6 H6B 109.5 . . ?
H6A C6 H6B 109.5 . . ?
C4 C6 H6C 109.5 . . ?
H6A C6 H6C 109.5 . . ?
H6B C6 H6C 109.5 . . ?
C18 C20 H20A 109.5 . . ?
C18 C20 H20B 109.5 . . ?
H20A C20 H20B 109.5 . . ?
C18 C20 H20C 109.5 . . ?
H20A C20 H20C 109.5 . . ?
H20B C20 H20C 109.5 . . ?
C7 C9 H9A 109.5 . . ?
C7 C9 H9B 109.5 . . ?
H9A C9 H9B 109.5 . . ?
C7 C9 H9C 109.5 . . ?
H9A C9 H9C 109.5 . . ?
H9B C9 H9C 109.5 . . ?
C15 C16 H16A 109.5 . . ?
C15 C16 H16B 109.5 . . ?
H16A C16 H16B 109.5 . . ?
C15 C16 H16C 109.5 . . ?
H16A C16 H16C 109.5 . . ?
H16B C16 H16C 109.5 . . ?
C24 C25 C26 121.0(5) . . ?
C24 C25 H25 119.5 . . ?
C26 C25 H25 119.5 . . ?
C7 C8 H8A 109.5 . . ?
C7 C8 H8B 109.5 . . ?
H8A C8 H8B 109.5 . . ?
C7 C8 H8C 109.5 . . ?
H8A C8 H8C 109.5 . . ?
H8B C8 H8C 109.5 . . ?
C30 B1 C1 115.3(4) . . ?
C30 B1 C23 106.4(4) . . ?
C1 B1 C23 105.8(4) . . ?
C30 B1 C12 101.9(4) . . ?
C1 B1 C12 107.7(3) . . ?
C23 B1 C12 120.1(4) . . ?
C26 C27 C28 119.4(5) . . ?
C26 C27 H27 120.3 . . ?
C28 C27 H27 120.3 . . ?
C27 C26 C25 120.5(5) . . ?
C27 C26 H26 119.7 . . ?
C25 C26 H26 119.7 . . ?
C15 C17 H17A 109.5 . . ?
C15 C17 H17B 109.5 . . ?
H17A C17 H17B 109.5 . . ?
C15 C17 H17C 109.5 . . ?
H17A C17 H17C 109.5 . . ?
H17B C17 H17C 109.5 . . ?
C36 C35 O2 107.1(7) . . ?
C36 C35 H35A 110.3 . . ?
O2 C35 H35A 110.3 . . ?
C36 C35 H35B 110.3 . . ?
O2 C35 H35B 110.3 . . ?
H35A C35 H35B 108.5 . . ?
C34 O1 C31 101.0(9) . . ?
C36 C37 C38 105.0(6) . . ?
C36 C37 H37A 110.7 . . ?
C38 C37 H37A 110.7 . . ?
C36 C37 H37B 110.7 . . ?
C38 C37 H37B 110.7 . . ?
H37A C37 H37B 108.8 . . ?
O2 C38 C37 100.0(7) . . ?
O2 C38 H38A 111.8 . . ?
C37 C38 H38A 111.8 . . ?
O2 C38 H38B 111.8 . . ?
C37 C38 H38B 111.8 . . ?
H38A C38 H38B 109.5 . . ?
C35 O2 C38 104.4(8) . . ?
O1 C31 C32 109.9(9) . . ?
O1 C31 H31A 109.7 . . ?
C32 C31 H31A 109.7 . . ?
O1 C31 H31B 109.7 . . ?
C32 C31 H31B 109.7 . . ?
H31A C31 H31B 108.2 . . ?
C31 C32 C33 104.3(10) . . ?
C31 C32 H32A 110.9 . . ?
C33 C32 H32A 110.9 . . ?
C31 C32 H32B 110.9 . . ?
C33 C32 H32B 110.9 . . ?
H32A C32 H32B 108.9 . . ?
O1 C34 C33 107.4(11) . . ?
O1 C34 H34A 110.2 . . ?
C33 C34 H34A 110.2 . . ?
O1 C34 H34B 110.2 . . ?
C33 C34 H34B 110.2 . . ?
H34A C34 H34B 108.5 . . ?
C34 C33 C32 103.1(9) . . ?
C34 C33 H33A 111.1 . . ?
C32 C33 H33A 111.1 . . ?
C34 C33 H33B 111.1 . . ?
C32 C33 H33B 111.1 . . ?
H33A C33 H33B 109.1 . . ?

_refine_diff_density_max         0.691
_refine_diff_density_min         -0.458
_refine_diff_density_rms         0.075

_shelx_res_file                  
;
REM Old TITL CU-2335 in P-1
REM SHELXT solution in P-1
REM R1 0.226,  Rweak 0.018,  Alpha 0.051,  Orientation as input
REM Formula found by SHELXT:  C41 N5 Cl
TITL C:\Users\THADLI~1\XRay\CU-2335\CU-2335_a.res in P-1
    C:\Users\THADLI~1\XRay\BORYLE~1\CU-233~1\1a.res
    created by SHELXL-2016/6 at 14:24:29 on 09-Oct-2017
CELL 1.54184 9.8905 12.6054 16.9449 69.660 89.159 78.594
ZERR 2.0000 0.0012 0.0014 0.0021 0.011 0.010 0.010
LATT 1
SFAC C H B N CL O
UNIT 76 126 2 10 2 4
MERG 2
OMIT -2 140
SHEL 7.00 0.00
FMAP 2
GRID
PLAN 20
TEMP -100
BOND $H
L.S. 20
ACTA
WGHT    0.157200
FVAR       0.75624
CL1   5    0.116887    0.258088    0.615331    11.00000    0.05533    0.04739 =
         0.05776   -0.02648    0.00404   -0.01273
N1    4    0.387652    0.424210    0.341360    11.00000    0.03686    0.04022 =
         0.04028   -0.01890   -0.00256   -0.01165
N3    4    0.765552    0.234080    0.337193    11.00000    0.04013    0.03630 =
         0.04027   -0.01655   -0.00265   -0.01262
N2    4    0.334737    0.547080    0.213731    11.00000    0.03753    0.03820 =
         0.03840   -0.01885    0.00049   -0.01214
N4    4    0.737550    0.420856    0.299029    11.00000    0.03735    0.03799 =
         0.03865   -0.01876    0.00088   -0.01274
C12   1    0.684213    0.334505    0.288188    11.00000    0.03723    0.03517 =
         0.03326   -0.01697    0.00319   -0.01277
N5    4    0.638741    0.442284    0.072671    11.00000    0.05800    0.07129 =
         0.05131   -0.02503    0.00421   -0.01572
C1    1    0.419487    0.446531    0.259654    11.00000    0.03883    0.03881 =
         0.03375   -0.01843   -0.00028   -0.01593
C13   1    0.867894    0.256765    0.382481    11.00000    0.04032    0.03962 =
         0.03964   -0.01208   -0.00124   -0.01078
C3    1    0.250366    0.590685    0.268122    11.00000    0.03736    0.04627 =
         0.04705   -0.02532   -0.00034   -0.01197
C14   1    0.849805    0.373517    0.357709    11.00000    0.03512    0.04078 =
         0.03873   -0.01798   -0.00351   -0.01267
C2    1    0.283243    0.513781    0.347201    11.00000    0.03585    0.04494 =
         0.04853   -0.02157   -0.00006   -0.01527
C18   1    0.689226    0.545042    0.248308    11.00000    0.04205    0.03568 =
         0.03983   -0.01330   -0.00382   -0.01134
AFIX  13
H18   2    0.615816    0.549905    0.206505    11.00000   -1.20000
AFIX   0
C4    1    0.451714    0.317892    0.412105    11.00000    0.04203    0.04545 =
         0.04163   -0.01695    0.00175   -0.01439
AFIX  13
H4    2    0.522627    0.272168    0.387332    11.00000   -1.20000
AFIX   0
C24   1    0.328635    0.287714    0.183720    11.00000    0.05120    0.04339 =
         0.04438   -0.02286   -0.00855   -0.01674
C23   1    0.469564    0.251303    0.229066    11.00000    0.04356    0.04340 =
         0.04534   -0.02024   -0.00279   -0.01297
AFIX  23
H23A  2    0.532158    0.203915    0.202280    11.00000   -1.20000
H23B  2    0.461875    0.201817    0.288169    11.00000   -1.20000
AFIX   0
C15   1    0.757646    0.116844    0.336611    11.00000    0.04299    0.03177 =
         0.05348   -0.01637   -0.01136   -0.00733
AFIX  13
H15   2    0.681715    0.129703    0.293914    11.00000   -1.20000
AFIX   0
C30   1    0.588975    0.415386    0.136018    11.00000    0.04816    0.04502 =
         0.03925   -0.01902    0.00168   -0.01191
C22   1    0.938171    0.438884    0.385497    11.00000    0.04868    0.03971 =
         0.04894   -0.01983   -0.00730   -0.01264
AFIX 137
H22A  2    0.976490    0.393779    0.443135    11.00000   -1.50000
H22B  2    0.882243    0.513092    0.383949    11.00000   -1.50000
H22C  2    1.013755    0.452668    0.347638    11.00000   -1.50000
AFIX   0
C11   1    0.146493    0.701894    0.240144    11.00000    0.05282    0.04395 =
         0.05702   -0.01942    0.00376   -0.00214
AFIX 137
H11A  2    0.069407    0.694938    0.207853    11.00000   -1.50000
H11B  2    0.189911    0.764167    0.204601    11.00000   -1.50000
H11C  2    0.111963    0.719591    0.289609    11.00000   -1.50000
AFIX   0
C21   1    0.974491    0.168877    0.445005    11.00000    0.04643    0.04243 =
         0.06017   -0.01304   -0.01330   -0.00757
AFIX 137
H21A  2    1.050299    0.139625    0.415285    11.00000   -1.50000
H21B  2    0.933048    0.104783    0.479730    11.00000   -1.50000
H21C  2    1.010297    0.204366    0.481159    11.00000   -1.50000
AFIX   0
C7    1    0.325182    0.598387    0.120221    11.00000    0.04458    0.04673 =
         0.03809   -0.01681   -0.00449   -0.00598
AFIX  13
H7    2    0.381511    0.539464    0.099364    11.00000   -1.20000
AFIX   0
C5    1    0.352056    0.240359    0.453320    11.00000    0.05824    0.05397 =
         0.04685   -0.01720    0.00576   -0.02643
AFIX 137
H5A   2    0.287002    0.277797    0.484556    11.00000   -1.50000
H5B   2    0.403831    0.166354    0.492216    11.00000   -1.50000
H5C   2    0.300948    0.226834    0.409816    11.00000   -1.50000
AFIX   0
C36   1    0.405907    0.951655    0.369991    11.00000    0.05484    0.06235 =
         0.05164   -0.02813   -0.00420   -0.00494
AFIX  23
H36A  2    0.430547    0.890063    0.425891    11.00000   -1.20000
H36B  2    0.429388    1.023101    0.372798    11.00000   -1.20000
AFIX   0
C29   1    0.208076    0.295618    0.227112    11.00000    0.05095    0.05190 =
         0.05051   -0.02082   -0.00160   -0.01950
AFIX  43
H29   2    0.215361    0.279768    0.286123    11.00000   -1.20000
AFIX   0
C19   1    0.623822    0.616387    0.300376    11.00000    0.04776    0.04111 =
         0.06040   -0.02680   -0.00665   -0.00602
AFIX 137
H19A  2    0.551145    0.581048    0.332684    11.00000   -1.50000
H19B  2    0.583647    0.695121    0.262805    11.00000   -1.50000
H19C  2    0.694507    0.618990    0.339208    11.00000   -1.50000
AFIX   0
C10   1    0.226321    0.522850    0.427385    11.00000    0.04409    0.05779 =
         0.05225   -0.03362   -0.00040   -0.01435
AFIX 137
H10A  2    0.294116    0.544299    0.457482    11.00000   -1.50000
H10B  2    0.206633    0.448183    0.462809    11.00000   -1.50000
H10C  2    0.140909    0.582010    0.414413    11.00000   -1.50000
AFIX   0
C28   1    0.079526    0.325605    0.186942    11.00000    0.05276    0.05591 =
         0.06469   -0.02143   -0.00149   -0.01765
AFIX  43
H28   2   -0.000663    0.330926    0.218042    11.00000   -1.20000
AFIX   0
C6    1    0.530284    0.346568    0.477570    11.00000    0.05725    0.06518 =
         0.04244   -0.02169   -0.00524   -0.02109
AFIX 137
H6A   2    0.594122    0.396113    0.448941    11.00000   -1.50000
H6B   2    0.582510    0.274808    0.518860    11.00000   -1.50000
H6C   2    0.464127    0.386997    0.506494    11.00000   -1.50000
AFIX   0
C20   1    0.806516    0.593675    0.197866    11.00000    0.06391    0.04089 =
         0.05216   -0.00644    0.00892   -0.02121
AFIX 137
H20A  2    0.870024    0.607857    0.235158    11.00000   -1.50000
H20B  2    0.768041    0.666406    0.152276    11.00000   -1.50000
H20C  2    0.856625    0.537917    0.173848    11.00000   -1.50000
AFIX   0
C9    1    0.386834    0.705551    0.087441    11.00000    0.06583    0.05072 =
         0.05118   -0.01036    0.00101   -0.01459
AFIX 137
H9A   2    0.332604    0.766630    0.105009    11.00000   -1.50000
H9B   2    0.385308    0.732111    0.025744    11.00000   -1.50000
H9C   2    0.482436    0.687171    0.110383    11.00000   -1.50000
AFIX   0
C16   1    0.716561    0.038865    0.419103    11.00000    0.06103    0.04026 =
         0.06539   -0.01217   -0.00317   -0.01946
AFIX 137
H16A  2    0.781834    0.031182    0.464676    11.00000   -1.50000
H16B  2    0.717818   -0.037487    0.415943    11.00000   -1.50000
H16C  2    0.623316    0.072193    0.430331    11.00000   -1.50000
AFIX   0
C25   1    0.313110    0.313290    0.098059    11.00000    0.05154    0.07529 =
         0.05380   -0.03331   -0.00309   -0.01912
AFIX  43
H25   2    0.392726    0.309725    0.066277    11.00000   -1.20000
AFIX   0
C8    1    0.177524    0.621307    0.084140    11.00000    0.05554    0.06395 =
         0.05510   -0.02837   -0.01088   -0.00752
AFIX 137
H8A   2    0.132517    0.558621    0.117195    11.00000   -1.50000
H8B   2    0.179068    0.625173    0.025371    11.00000   -1.50000
H8C   2    0.126118    0.694854    0.086671    11.00000   -1.50000
AFIX   0
B1    3    0.539960    0.359982    0.229244    11.00000    0.04040    0.03621 =
         0.03782   -0.01684   -0.00183   -0.00785
C27   1    0.066445    0.348092    0.101308    11.00000    0.05483    0.07321 =
         0.06524   -0.02680   -0.01139   -0.02132
AFIX  43
H27   2   -0.022396    0.365895    0.073692    11.00000   -1.20000
AFIX   0
C26   1    0.181379    0.344546    0.057031    11.00000    0.06870    0.08556 =
         0.05090   -0.03222   -0.01056   -0.02295
AFIX  43
H26   2    0.172725    0.363374   -0.002283    11.00000   -1.20000
AFIX   0
C17   1    0.888591    0.063413    0.304944    11.00000    0.06699    0.04961 =
         0.08915   -0.03818    0.01114   -0.01664
AFIX 137
H17A  2    0.907997    0.117982    0.250786    11.00000   -1.50000
H17B  2    0.876274   -0.007924    0.297607    11.00000   -1.50000
H17C  2    0.966032    0.045688    0.345998    11.00000   -1.50000
AFIX   0
C35   1    0.483278    0.918783    0.308641    11.00000    0.08815    0.07747 =
         0.06951   -0.03369   -0.00598   -0.02267
AFIX  23
H35A  2    0.552644    0.846729    0.335883    11.00000   -1.20000
H35B  2    0.532154    0.980220    0.276181    11.00000   -1.20000
AFIX   0
O1    6    0.649990    0.892108    0.099037    11.00000    0.15137    0.15515 =
         0.13689   -0.02269    0.00221   -0.02135
C37   1    0.266355    0.970572    0.351572    11.00000    0.07873    0.12302 =
         0.12370   -0.07780    0.00218   -0.00600
AFIX  23
H37A  2    0.217938    1.043506    0.357982    11.00000   -1.20000
H37B  2    0.226675    0.906091    0.389227    11.00000   -1.20000
AFIX   0
C38   1    0.253093    0.978159    0.257433    11.00000    0.08167    0.08585 =
         0.11924   -0.06219   -0.00791   -0.00774
AFIX  23
H38A  2    0.172381    0.948554    0.246589    11.00000   -1.20000
H38B  2    0.247024    1.058122    0.217543    11.00000   -1.20000
AFIX   0
O2    6    0.386325    0.900743    0.253145    11.00000    0.12384    0.30146 =
         0.27152   -0.18939   -0.03604    0.01662
C31   1    0.688383    0.933472    0.013286    11.00000    0.14287    0.10181 =
         0.09777   -0.00266   -0.01345   -0.01377
AFIX  23
H31A  2    0.632845    1.011841   -0.016648    11.00000   -1.20000
H31B  2    0.669393    0.881715   -0.015863    11.00000   -1.20000
AFIX   0
C32   1    0.833186    0.937034    0.011486    11.00000    0.07565    0.15064 =
         0.17517   -0.03632    0.00608   -0.01998
AFIX  23
H32A  2    0.849579    1.007054   -0.034045    11.00000   -1.20000
H32B  2    0.888421    0.867824    0.002768    11.00000   -1.20000
AFIX   0
C34   1    0.733386    0.942494    0.137615    11.00000    0.21000    0.11745 =
         0.16843   -0.07280   -0.01590   -0.06199
AFIX  23
H34A  2    0.747771    0.898337    0.198915    11.00000   -1.20000
H34B  2    0.687831    1.023257    0.129312    11.00000   -1.20000
AFIX   0
C33   1    0.869446    0.939457    0.096897    11.00000    0.15026    0.35993 =
         0.15063    0.05980   -0.06680   -0.17429
AFIX  23
H33A  2    0.938266    0.869574    0.129505    11.00000   -1.20000
H33B  2    0.906415    1.008957    0.091568    11.00000   -1.20000
AFIX   0
HKLF 4


REM  C:\Users\THADLI~1\XRay\CU-2335\CU-2335_a.res in P-1
REM R1 =  0.0939 for    3933 Fo > 4sig(Fo)  and  0.1551 for all    7283 data
REM    436 parameters refined using      0 restraints

END

WGHT      0.1576      0.0000

REM Highest difference peak  0.691,  deepest hole -0.458,  1-sigma level  0.075
Q1    1   0.9208  0.8663  0.0782  11.00000  0.05    0.69
Q2    1   0.0774  0.3461  0.5790  11.00000  0.05    0.66
Q3    1   0.1849  0.1766  0.6447  11.00000  0.05    0.57
Q4    1   0.2326  0.8584  0.3366  11.00000  0.05    0.56
Q5    1   0.8634  0.9396  0.1335  11.00000  0.05    0.52
Q6    1   0.2665  0.8982  0.4042  11.00000  0.05    0.50
Q7    1   0.3706  0.9934  0.3503  11.00000  0.05    0.46
Q8    1   0.3773  0.8989  0.3700  11.00000  0.05    0.38
Q9    1   0.4313  0.9022  0.1838  11.00000  0.05    0.36
Q10   1   0.3963  0.3942  0.3639  11.00000  0.05    0.35
Q11   1   0.8644  0.2840  0.3732  11.00000  0.05    0.31
Q12   1   0.0864  0.7996  0.2018  11.00000  0.05    0.29
Q13   1   0.9997  0.0903  0.4582  11.00000  0.05    0.29
Q14   1   0.2665  0.9977  0.3453  11.00000  0.05    0.28
Q15   1   0.9205  0.2197  0.3979  11.00000  0.05    0.28
Q16   1   0.2993  0.5226  0.3069  11.00000  0.05    0.27
Q17   1   0.4595  0.3559  0.2862  11.00000  0.05    0.27
Q18   1   0.2774  0.5172  0.3238  11.00000  0.05    0.27
Q19   1   0.2081  0.6213  0.2626  11.00000  0.05    0.27
Q20   1   0.2770  0.9238  0.2417  11.00000  0.05    0.26
;
_shelx_res_checksum              21415
####################################################################### 
# 
# This file contains crystal structure data downloaded from the 
# Cambridge Structural Database (CSD) hosted by the Cambridge 
# Crystallographic Data Centre (CCDC).
# 
# Full information about CCDC data access policies and citation 
# guidelines are available at http://www.ccdc.cam.ac.uk/access/V1 
# 
# Audit and citation data items may have been added by the CCDC. 
# Please retain this information to preserve the provenance of 
# this file and to allow appropriate attribution of the data. 
# 
#######################################################################

data_compound_2-Xyl
_database_code_depnum_ccdc_archive 'CCDC 1579156'
_audit_update_record             
;
2017-10-10 deposited with the CCDC.
2018-02-05 downloaded from the CCDC.
;

_audit_creation_method           SHELXL-2016/6
_shelx_SHELXL_version_number     2016/6
_chemical_name_systematic        ?
_chemical_name_common            ?
_chemical_melting_point          ?
_chemical_formula_moiety         'C66 H105 B Cl N6 Ni O6 Si2'
_chemical_formula_sum            'C66 H105 B Cl N6 Ni O6 Si2'
_chemical_formula_weight         1239.70

loop_
_atom_type_symbol
_atom_type_description
_atom_type_scat_dispersion_real
_atom_type_scat_dispersion_imag
_atom_type_scat_source
C C 0.0181 0.0091 'International Tables Vol C Tables 4.2.6.8 and 6.1.1.4'
H H 0.0000 0.0000 'International Tables Vol C Tables 4.2.6.8 and 6.1.1.4'
B B 0.0090 0.0039 'International Tables Vol C Tables 4.2.6.8 and 6.1.1.4'
N N 0.0311 0.0180 'International Tables Vol C Tables 4.2.6.8 and 6.1.1.4'
O O 0.0492 0.0322 'International Tables Vol C Tables 4.2.6.8 and 6.1.1.4'
Si Si 0.2541 0.3302 'International Tables Vol C Tables 4.2.6.8 and 6.1.1.4'
Cl Cl 0.3639 0.7018 'International Tables Vol C Tables 4.2.6.8 and 6.1.1.4'
Ni Ni -3.0029 0.5091 'International Tables Vol C Tables 4.2.6.8 and 6.1.1.4'

_space_group_crystal_system      triclinic
_space_group_IT_number           2
_space_group_name_H-M_alt        'P -1'
_space_group_name_Hall           '-P 1'

_shelx_space_group_comment       
;
The symmetry employed for this shelxl refinement is uniquely defined
by the following loop, which should always be used as a source of
symmetry information in preference to the above space-group names.
They are only intended as comments.
;

loop_
_space_group_symop_operation_xyz
'x, y, z'
'-x, -y, -z'

_cell_length_a                   11.0148(4)
_cell_length_b                   14.6131(5)
_cell_length_c                   22.7930(8)
_cell_angle_alpha                84.552(3)
_cell_angle_beta                 83.601(3)
_cell_angle_gamma                70.398(4)
_cell_volume                     3428.1(2)
_cell_formula_units_Z            2
_cell_measurement_temperature    150(2)
_cell_measurement_reflns_used    8739
_cell_measurement_theta_min      3.1980
_cell_measurement_theta_max      73.0800

_exptl_crystal_description       block
_exptl_crystal_colour            red
_exptl_crystal_density_meas      ?
_exptl_crystal_density_method    ?
_exptl_crystal_density_diffrn    1.201
_exptl_crystal_F_000             1338
_exptl_crystal_size_max          0.186
_exptl_crystal_size_mid          0.146
_exptl_crystal_size_min          0.136
_exptl_absorpt_coefficient_mu    1.508
_shelx_estimated_absorpt_T_min   ?
_shelx_estimated_absorpt_T_max   ?
_exptl_absorpt_correction_type   multi-scan
_exptl_absorpt_correction_T_min  0.25515
_exptl_absorpt_correction_T_max  1.00000
_exptl_absorpt_process_details   
;
CrysAlisPro 1.171.38.43c (Rigaku Oxford Diffraction, 2015)
Empirical absorption correction using spherical harmonics,
 implemented in SCALE3 ABSPACK scaling algorithm.
;
_exptl_absorpt_special_details   ?
_diffrn_ambient_temperature      150(2)
_diffrn_radiation_wavelength     1.54184
_diffrn_radiation_type           CuK\a
_diffrn_source                   'micro-focus sealed X-ray tube'
_diffrn_measurement_device_type  'SuperNova, Single source at offset, Atlas'
_diffrn_measurement_method       '\w scans'
_diffrn_detector_area_resol_mean 10.5435
_diffrn_reflns_number            24731
_diffrn_reflns_av_unetI/netI     0.0455
_diffrn_reflns_av_R_equivalents  0.0350
_diffrn_reflns_limit_h_min       -13
_diffrn_reflns_limit_h_max       13
_diffrn_reflns_limit_k_min       -16
_diffrn_reflns_limit_k_max       17
_diffrn_reflns_limit_l_min       -27
_diffrn_reflns_limit_l_max       27
_diffrn_reflns_theta_min         6.399
_diffrn_reflns_theta_max         69.999
_diffrn_reflns_theta_full        67.684
_diffrn_measured_fraction_theta_max 0.991
_diffrn_measured_fraction_theta_full 0.997
_diffrn_reflns_Laue_measured_fraction_max 0.991
_diffrn_reflns_Laue_measured_fraction_full 0.997
_diffrn_reflns_point_group_measured_fraction_max 0.991
_diffrn_reflns_point_group_measured_fraction_full 0.997
_reflns_number_total             12907
_reflns_number_gt                10375
_reflns_threshold_expression     'I > 2\s(I)'
_reflns_Friedel_coverage         0.000
_reflns_Friedel_fraction_max     .
_reflns_Friedel_fraction_full    .

_reflns_special_details          
;
 Reflections were merged by SHELXL according to the crystal
 class for the calculation of statistics and refinement.
 
 _reflns_Friedel_fraction is defined as the number of unique
 Friedel pairs measured divided by the number that would be
 possible theoretically, ignoring centric projections and
 systematic absences.
;

_computing_data_collection       'CrysAlisPro 1.171.38.43c (Rigaku OD, 2015)'
_computing_cell_refinement       'CrysAlisPro 1.171.38.43c (Rigaku OD, 2015)'
_computing_data_reduction        'CrysAlisPro 1.171.38.43c (Rigaku OD, 2015)'
_computing_structure_solution    ?
_computing_structure_refinement  'SHELXL-2016/6 (Sheldrick, 2016)'
_computing_molecular_graphics    ?
_computing_publication_material  ?
_refine_special_details          ?
_refine_ls_structure_factor_coef Fsqd
_refine_ls_matrix_type           full
_refine_ls_weighting_scheme      calc
_refine_ls_weighting_details     
'w=1/[\s^2^(Fo^2^)+(0.0883P)^2^+2.1411P] where P=(Fo^2^+2Fc^2^)/3'
_atom_sites_solution_primary     ?
_atom_sites_solution_secondary   ?
_atom_sites_solution_hydrogens   mixed
_refine_ls_hydrogen_treatment    mixed
_refine_ls_extinction_method     none
_refine_ls_extinction_coef       .
_refine_ls_number_reflns         12907
_refine_ls_number_parameters     783
_refine_ls_number_restraints     9
_refine_ls_R_factor_all          0.0701
_refine_ls_R_factor_gt           0.0565
_refine_ls_wR_factor_ref         0.1660
_refine_ls_wR_factor_gt          0.1518
_refine_ls_goodness_of_fit_ref   1.042
_refine_ls_restrained_S_all      1.046
_refine_ls_shift/su_max          0.001
_refine_ls_shift/su_mean         0.000

loop_
_atom_site_label
_atom_site_type_symbol
_atom_site_fract_x
_atom_site_fract_y
_atom_site_fract_z
_atom_site_U_iso_or_equiv
_atom_site_adp_type
_atom_site_occupancy
_atom_site_site_symmetry_order
_atom_site_calc_flag
_atom_site_refinement_flags_posn
_atom_site_refinement_flags_adp
_atom_site_refinement_flags_occupancy
_atom_site_disorder_assembly
_atom_site_disorder_group
Ni1 Ni 0.61047(4) 0.71904(3) 0.23263(2) 0.02552(12) Uani 1 1 d . . . . .
Si1 Si 0.58467(6) 0.86547(5) 0.25832(3) 0.02456(15) Uani 1 1 d . . . . .
Cl1 Cl 0.75697(6) 0.69464(5) 0.15477(3) 0.03683(16) Uani 1 1 d . . . . .
Si2 Si 0.61007(7) 1.03196(5) 0.16805(3) 0.03440(17) Uani 1 1 d . . . . .
O1 O 0.72585(16) 0.88405(13) 0.27021(8) 0.0313(4) Uani 1 1 d . . . . .
O2 O 0.51287(16) 0.89949(12) 0.32753(7) 0.0297(4) Uani 1 1 d . . . . .
N1 N 0.51777(18) 0.96757(14) 0.20950(9) 0.0261(4) Uani 1 1 d . . . . .
N6 N 0.56546(19) 0.65472(15) 0.35633(9) 0.0291(4) Uani 1 1 d . . . . .
N3 N 0.53357(19) 0.43948(15) 0.32419(9) 0.0291(4) Uani 1 1 d . . . . .
N4 N 0.33454(19) 0.58297(15) 0.19915(9) 0.0293(4) Uani 1 1 d . . . . .
N2 N 0.69502(19) 0.42228(15) 0.25741(10) 0.0297(4) Uani 1 1 d . . . . .
N5 N 0.25584(19) 0.69186(15) 0.26424(9) 0.0282(4) Uani 1 1 d . . . . .
C22 C 0.5832(2) 0.48799(17) 0.27938(10) 0.0260(5) Uani 1 1 d . . . . .
C21 C 0.5892(3) 0.93755(18) 0.35394(11) 0.0319(5) Uani 1 1 d . . . . .
C33 C 0.3678(2) 0.62514(17) 0.24273(11) 0.0258(5) Uani 1 1 d . . . . .
C1 C 0.3811(2) 0.99803(18) 0.20115(11) 0.0294(5) Uani 1 1 d . . . . .
C44 C 0.5520(2) 0.67028(17) 0.30143(11) 0.0267(5) Uani 1 1 d . . . . .
C35 C 0.1536(2) 0.69194(19) 0.23305(12) 0.0331(6) Uani 1 1 d . . . . .
C28 C 0.4181(2) 0.48848(18) 0.36371(12) 0.0315(5) Uani 1 1 d . . . . .
H28 H 0.393062 0.559612 0.351902 0.038 Uiso 1 1 calc R U . . .
C45 C 0.6258(2) 0.69522(18) 0.39293(11) 0.0281(5) Uani 1 1 d . . . . .
C36 C 0.4298(2) 0.50751(19) 0.16294(12) 0.0333(6) Uani 1 1 d . . . . .
H36 H 0.517283 0.505733 0.172081 0.040 Uiso 1 1 calc R U . . .
C46 C 0.7597(2) 0.67852(19) 0.38408(12) 0.0330(6) Uani 1 1 d . . . . .
C16 C 0.7081(3) 0.92827(18) 0.32231(12) 0.0337(6) Uani 1 1 d . . . . .
C39 C 0.2460(2) 0.75200(19) 0.31436(12) 0.0314(5) Uani 1 1 d . . . . .
H39 H 0.333863 0.730874 0.329232 0.038 Uiso 1 1 calc R U . . .
C49 C 0.6165(3) 0.7727(2) 0.48304(12) 0.0367(6) Uani 1 1 d . . . . .
H49 H 0.568125 0.804519 0.516798 0.044 Uiso 1 1 calc R U . . .
C24 C 0.6124(2) 0.34223(18) 0.32912(12) 0.0331(6) Uani 1 1 d . . . . .
C6 C 0.3369(3) 0.9614(2) 0.15573(12) 0.0351(6) Uani 1 1 d . . . . .
C34 C 0.2023(2) 0.6226(2) 0.19334(12) 0.0342(6) Uani 1 1 d . . . . .
C25 C 0.7828(3) 0.4448(2) 0.20791(13) 0.0390(6) Uani 1 1 d . . . . .
H25 H 0.746480 0.516053 0.197031 0.047 Uiso 1 1 calc R U . . .
C7 C 0.3323(3) 1.11577(19) 0.28472(12) 0.0350(6) Uani 1 1 d . . . . .
H7 H 0.427481 1.083942 0.287412 0.042 Uiso 1 1 calc R U . . .
C40 C 0.2132(3) 0.8590(2) 0.29539(14) 0.0428(7) Uani 1 1 d . . . . .
H40A H 0.268006 0.866867 0.259662 0.064 Uiso 1 1 calc R U . . .
H40B H 0.228136 0.893681 0.327151 0.064 Uiso 1 1 calc R U . . .
H40C H 0.122082 0.885773 0.287069 0.064 Uiso 1 1 calc R U . . .
C50 C 0.5535(3) 0.74277(19) 0.44274(11) 0.0317(5) Uani 1 1 d . . . . .
C23 C 0.7133(2) 0.33188(18) 0.28789(12) 0.0339(6) Uani 1 1 d . . . . .
C20 C 0.5577(3) 0.98156(19) 0.40739(12) 0.0399(6) Uani 1 1 d . . . . .
H20 H 0.476629 0.988411 0.429071 0.048 Uiso 1 1 calc R U . . .
C52 C 0.4099(3) 0.7632(2) 0.44996(13) 0.0404(6) Uani 1 1 d . . . . .
H52A H 0.374407 0.793452 0.487456 0.061 Uiso 1 1 calc R U . . .
H52B H 0.391532 0.702007 0.450015 0.061 Uiso 1 1 calc R U . . .
H52C H 0.370022 0.807298 0.417140 0.061 Uiso 1 1 calc R U . . .
C41 C 0.1541(3) 0.7340(2) 0.36590(13) 0.0399(6) Uani 1 1 d . . . . .
H41A H 0.064654 0.763692 0.355591 0.060 Uiso 1 1 calc R U . . .
H41B H 0.165803 0.762944 0.401032 0.060 Uiso 1 1 calc R U . . .
H41C H 0.172981 0.663788 0.374182 0.060 Uiso 1 1 calc R U . . .
C2 C 0.2922(2) 1.06765(18) 0.23730(12) 0.0329(6) Uani 1 1 d . . . . .
C47 C 0.8186(3) 0.7102(2) 0.42520(13) 0.0398(6) Uani 1 1 d . . . . .
H47 H 0.908863 0.699650 0.419371 0.048 Uiso 1 1 calc R U . . .
C19 C 0.6473(4) 1.0154(2) 0.42853(13) 0.0480(8) Uani 1 1 d . . . . .
H19 H 0.626980 1.045574 0.465132 0.058 Uiso 1 1 calc R U . . .
C51 C 0.8389(3) 0.6232(2) 0.33249(13) 0.0413(7) Uani 1 1 d . . . . .
H51A H 0.930933 0.611049 0.336136 0.062 Uiso 1 1 calc R U . . .
H51B H 0.813995 0.661663 0.295491 0.062 Uiso 1 1 calc R U . . .
H51C H 0.823370 0.561040 0.332337 0.062 Uiso 1 1 calc R U . . .
C48 C 0.7479(3) 0.7571(2) 0.47494(13) 0.0417(7) Uani 1 1 d . . . . .
H48 H 0.789674 0.777895 0.502779 0.050 Uiso 1 1 calc R U . . .
C43 C 0.0183(3) 0.7625(2) 0.23970(15) 0.0436(7) Uani 1 1 d . . . . .
H43A H 0.018384 0.827678 0.224995 0.065 Uiso 1 1 calc R U . . .
H43B H -0.014120 0.763516 0.281535 0.065 Uiso 1 1 calc R U . . .
H43C H -0.037640 0.742210 0.216895 0.065 Uiso 1 1 calc R U . . .
C10 C 0.4262(3) 0.8875(2) 0.11442(12) 0.0392(6) Uani 1 1 d . . . . .
H10 H 0.517449 0.878179 0.121928 0.047 Uiso 1 1 calc R U . . .
C3 C 0.1605(3) 1.0967(2) 0.22875(16) 0.0495(8) Uani 1 1 d . . . . .
H3 H 0.100092 1.142882 0.253436 0.059 Uiso 1 1 calc R U . . .
B1 B 0.5170(2) 0.60109(19) 0.25865(12) 0.0257(5) Uani 1 1 d . . . . .
C5 C 0.2040(3) 0.9929(2) 0.14929(15) 0.0488(7) Uani 1 1 d . . . . .
H5 H 0.173176 0.967721 0.119297 0.059 Uiso 1 1 calc R U . . .
C17 C 0.7976(3) 0.9619(2) 0.34344(14) 0.0421(7) Uani 1 1 d . . . . .
H17 H 0.878679 0.955197 0.321850 0.051 Uiso 1 1 calc R U . . .
C30 C 0.3039(3) 0.4571(2) 0.35440(15) 0.0447(7) Uani 1 1 d . . . . .
H30A H 0.285320 0.470212 0.312787 0.067 Uiso 1 1 calc R U . . .
H30B H 0.227924 0.493484 0.379410 0.067 Uiso 1 1 calc R U . . .
H30C H 0.324594 0.387265 0.364988 0.067 Uiso 1 1 calc R U . . .
C12 C 0.4044(3) 0.7896(2) 0.12610(14) 0.0452(7) Uani 1 1 d . . . . .
H12A H 0.417053 0.766768 0.167526 0.068 Uiso 1 1 calc R U . . .
H12B H 0.466130 0.742244 0.100258 0.068 Uiso 1 1 calc R U . . .
H12C H 0.316019 0.796765 0.118047 0.068 Uiso 1 1 calc R U . . .
C38 C 0.4213(3) 0.4071(2) 0.18109(15) 0.0478(7) Uani 1 1 d . . . . .
H38A H 0.434696 0.392016 0.223179 0.072 Uiso 1 1 calc R U . . .
H38B H 0.487921 0.358693 0.157680 0.072 Uiso 1 1 calc R U . . .
H38C H 0.335675 0.405793 0.174142 0.072 Uiso 1 1 calc R U . . .
C29 C 0.4490(3) 0.4769(2) 0.42826(13) 0.0438(7) Uani 1 1 d . . . . .
H29A H 0.462578 0.409500 0.443419 0.066 Uiso 1 1 calc R U . . .
H29B H 0.376756 0.520760 0.451806 0.066 Uiso 1 1 calc R U . . .
H29C H 0.527636 0.493057 0.430937 0.066 Uiso 1 1 calc R U . . .
C13 C 0.7524(3) 0.9485(3) 0.12534(17) 0.0561(9) Uani 1 1 d . . . . .
H13A H 0.804173 0.898181 0.152505 0.084 Uiso 1 1 calc R U . . .
H13B H 0.805465 0.985820 0.104935 0.084 Uiso 1 1 calc R U . . .
H13C H 0.722146 0.917786 0.096189 0.084 Uiso 1 1 calc R U . . .
C14 C 0.6696(3) 1.1067(2) 0.21254(15) 0.0502(8) Uani 1 1 d . . . . .
H14A H 0.597572 1.146009 0.238369 0.075 Uiso 1 1 calc R U . . .
H14B H 0.705585 1.149603 0.185905 0.075 Uiso 1 1 calc R U . . .
H14C H 0.736837 1.063596 0.236706 0.075 Uiso 1 1 calc R U . . .
C15 C 0.5053(3) 1.1214(2) 0.11511(14) 0.0493(8) Uani 1 1 d . . . . .
H15A H 0.470577 1.086798 0.090047 0.074 Uiso 1 1 calc R U . . .
H15B H 0.556614 1.155877 0.090274 0.074 Uiso 1 1 calc R U . . .
H15C H 0.433715 1.168262 0.137250 0.074 Uiso 1 1 calc R U . . .
C18 C 0.7651(4) 1.0061(2) 0.39745(15) 0.0504(8) Uani 1 1 d . . . . .
H18 H 0.824802 1.029846 0.412816 0.061 Uiso 1 1 calc R U . . .
C42 C 0.1318(3) 0.5916(3) 0.15075(15) 0.0488(8) Uani 1 1 d . . . . .
H42A H 0.038347 0.619951 0.160507 0.073 Uiso 1 1 calc R U . . .
H42B H 0.156512 0.520498 0.153383 0.073 Uiso 1 1 calc R U . . .
H42C H 0.154278 0.614184 0.110444 0.073 Uiso 1 1 calc R U . . .
C26 C 0.9186(3) 0.4257(3) 0.22612(17) 0.0537(8) Uani 1 1 d . . . . .
H26A H 0.912893 0.451428 0.264880 0.081 Uiso 1 1 calc R U . . .
H26B H 0.965318 0.458003 0.196781 0.081 Uiso 1 1 calc R U . . .
H26C H 0.964926 0.355509 0.228388 0.081 Uiso 1 1 calc R U . . .
C8 C 0.2641(3) 1.1032(2) 0.34571(14) 0.0463(7) Uani 1 1 d . . . . .
H8A H 0.170746 1.135801 0.344618 0.069 Uiso 1 1 calc R U . . .
H8B H 0.296564 1.131979 0.375082 0.069 Uiso 1 1 calc R U . . .
H8C H 0.281412 1.033723 0.356491 0.069 Uiso 1 1 calc R U . . .
C32 C 0.5861(3) 0.2654(2) 0.37205(15) 0.0461(7) Uani 1 1 d . . . . .
H32A H 0.628535 0.201353 0.356110 0.069 Uiso 1 1 calc R U . . .
H32B H 0.492639 0.277800 0.378306 0.069 Uiso 1 1 calc R U . . .
H32C H 0.619983 0.266949 0.409788 0.069 Uiso 1 1 calc R U . . .
C31 C 0.8290(3) 0.2427(2) 0.27911(15) 0.0422(7) Uani 1 1 d . . . . .
H31A H 0.901462 0.249089 0.297759 0.063 Uiso 1 1 calc R U . . .
H31B H 0.852808 0.235056 0.236689 0.063 Uiso 1 1 calc R U . . .
H31C H 0.808407 0.185446 0.297137 0.063 Uiso 1 1 calc R U . . .
C37 C 0.4231(3) 0.5324(2) 0.09674(13) 0.0454(7) Uani 1 1 d . . . . .
H37A H 0.350588 0.517394 0.083574 0.068 Uiso 1 1 calc R U . . .
H37B H 0.503996 0.494028 0.075623 0.068 Uiso 1 1 calc R U . . .
H37C H 0.410503 0.601889 0.088413 0.068 Uiso 1 1 calc R U . . .
C27 C 0.7846(3) 0.3915(3) 0.15280(15) 0.0582(9) Uani 1 1 d . . . . .
H27A H 0.834426 0.322331 0.159085 0.087 Uiso 1 1 calc R U . . .
H27B H 0.824786 0.419690 0.118518 0.087 Uiso 1 1 calc R U . . .
H27C H 0.695827 0.398355 0.145599 0.087 Uiso 1 1 calc R U . . .
C4 C 0.1169(3) 1.0597(3) 0.18543(18) 0.0593(9) Uani 1 1 d . . . . .
H4 H 0.027067 1.079974 0.180344 0.071 Uiso 1 1 calc R U . . .
C9 C 0.3074(4) 1.2241(2) 0.26763(16) 0.0510(8) Uani 1 1 d . . . . .
H9A H 0.352718 1.231417 0.228874 0.077 Uiso 1 1 calc R U . . .
H9B H 0.339210 1.252725 0.297302 0.077 Uiso 1 1 calc R U . . .
H9C H 0.214346 1.257375 0.265770 0.077 Uiso 1 1 calc R U . . .
C11 C 0.4093(5) 0.9209(3) 0.04888(15) 0.0705(12) Uani 1 1 d . . . . .
H11A H 0.323562 0.923282 0.039497 0.106 Uiso 1 1 calc R U . . .
H11B H 0.475946 0.874841 0.024019 0.106 Uiso 1 1 calc R U . . .
H11C H 0.417684 0.985715 0.041383 0.106 Uiso 1 1 calc R U . . .
C54 C 0.0019(3) 0.4267(2) 0.44090(14) 0.0456(7) Uani 1 1 d . . . . .
H54A H 0.072377 0.409758 0.467533 0.055 Uiso 1 1 calc R U . . .
H54B H -0.017007 0.495498 0.425894 0.055 Uiso 1 1 calc R U . . .
C53 C 0.0383(4) 0.3606(3) 0.39077(17) 0.0607(9) Uani 1 1 d . . . . .
H53A H 0.066151 0.393864 0.354534 0.073 Uiso 1 1 calc R U . A 1
H53B H 0.110817 0.301140 0.400629 0.073 Uiso 1 1 calc R U . A 1
O3 O -0.0696(6) 0.3361(6) 0.3815(3) 0.083(2) Uani 0.77(2) 1 d . . P B 1
C55 C -0.1155(5) 0.4106(5) 0.4722(2) 0.102(2) Uani 1 1 d . . . . .
H55A H -0.093171 0.363726 0.506790 0.122 Uiso 1 1 calc R U . . .
H55B H -0.178855 0.472450 0.485627 0.122 Uiso 1 1 calc R U . . .
C56 C -0.1674(5) 0.3707(5) 0.4271(3) 0.1012(18) Uani 1 1 d . . . . .
H56A H -0.197387 0.317016 0.445402 0.121 Uiso 1 1 calc R U . B 1
H56B H -0.242078 0.422141 0.410749 0.121 Uiso 1 1 calc R U . B 1
C60 C 1.0507(7) 0.8053(6) 0.0463(3) 0.133(3) Uani 1 1 d . . . . .
H60A H 0.976445 0.786425 0.065257 0.160 Uiso 1 1 calc R U . B 1
H60B H 1.078911 0.839097 0.075073 0.160 Uiso 1 1 calc R U . B 1
C61 C 0.7089(10) 0.6309(11) 0.0011(4) 0.225(8) Uani 1 1 d D . . . .
H61A H 0.669428 0.628798 0.042178 0.270 Uiso 1 1 calc R U . . .
H61B H 0.647031 0.627561 -0.026338 0.270 Uiso 1 1 calc R U . . .
O4 O 1.1561(12) 0.7200(11) 0.0273(7) 0.204(7) Uani 0.77(2) 1 d . . P B 1
C59 C 1.0157(11) 0.8663(7) -0.0054(5) 0.203(5) Uani 1 1 d . . . . .
H59A H 1.003950 0.934625 0.001754 0.243 Uiso 1 1 calc R U . . .
H59B H 0.933857 0.863315 -0.017888 0.243 Uiso 1 1 calc R U . . .
C58 C 1.1232(10) 0.8294(6) -0.0514(3) 0.160(4) Uani 1 1 d . . . . .
H58A H 1.161687 0.880315 -0.066383 0.192 Uiso 1 1 calc R U . . .
H58B H 1.093089 0.807084 -0.085055 0.192 Uiso 1 1 calc R U . . .
C57 C 1.2181(7) 0.7466(6) -0.0202(3) 0.126(2) Uani 1 1 d . . . . .
H57A H 1.255666 0.691701 -0.046186 0.151 Uiso 1 1 calc R U . B 1
H57B H 1.289131 0.766955 -0.009014 0.151 Uiso 1 1 calc R U . B 1
C62 C 0.7452(12) 0.7227(6) -0.0129(4) 0.231(7) Uani 1 1 d D . . . .
H62A H 0.669547 0.780189 -0.022090 0.277 Uiso 1 1 calc R U . . .
H62B H 0.788165 0.736339 0.019623 0.277 Uiso 1 1 calc R U . . .
C63 C 0.8385(12) 0.6909(9) -0.0672(5) 0.277(8) Uani 1 1 d D . . . .
H63A H 0.803892 0.728389 -0.103664 0.332 Uiso 1 1 calc R U . . .
H63B H 0.924354 0.696212 -0.062912 0.332 Uiso 1 1 calc R U . . .
O5 O 0.8284(18) 0.5528(6) -0.0066(6) 0.519(16) Uani 1 1 d D . . . .
C64 C 0.8435(15) 0.5875(8) -0.0661(5) 0.288(9) Uani 1 1 d D . . . .
H64A H 0.773543 0.582823 -0.088204 0.345 Uiso 1 1 calc R U . . .
H64B H 0.927426 0.547485 -0.085125 0.345 Uiso 1 1 calc R U . . .
C66 C 1.0889(4) 0.9872(3) 0.46159(18) 0.0696(11) Uani 1 1 d . . . . .
O6 O 1.1040(6) 0.8971(4) 0.5002(3) 0.159(2) Uani 1 1 d . . . . .
C65 C 1.0146(5) 1.0814(5) 0.4824(4) 0.126(3) Uani 1 1 d . . . . .
O4A O 1.1780(19) 0.7617(14) 0.0378(9) 0.071(6) Uiso 0.23(2) 1 d . . P B 2
O3A O -0.045(2) 0.3019(17) 0.4087(15) 0.098(7) Uiso 0.23(2) 1 d . . P B 2
H1 H 0.570(3) 0.613(2) 0.2136(12) 0.028(7) Uiso 1 1 d . . . . .

loop_
_atom_site_aniso_label
_atom_site_aniso_U_11
_atom_site_aniso_U_22
_atom_site_aniso_U_33
_atom_site_aniso_U_23
_atom_site_aniso_U_13
_atom_site_aniso_U_12
Ni1 0.0234(2) 0.0232(2) 0.0286(2) -0.00294(16) -0.00020(16) -0.00613(16)
Si1 0.0219(3) 0.0225(3) 0.0274(3) -0.0026(2) -0.0009(2) -0.0048(2)
Cl1 0.0324(3) 0.0422(4) 0.0352(3) -0.0066(3) 0.0074(2) -0.0135(3)
Si2 0.0379(4) 0.0311(4) 0.0352(4) -0.0003(3) 0.0034(3) -0.0152(3)
O1 0.0239(8) 0.0288(9) 0.0409(10) -0.0092(7) -0.0028(7) -0.0063(7)
O2 0.0319(9) 0.0256(8) 0.0280(8) -0.0007(7) -0.0017(7) -0.0050(7)
N1 0.0239(9) 0.0245(10) 0.0288(10) -0.0005(8) -0.0018(8) -0.0071(8)
N6 0.0270(10) 0.0276(10) 0.0307(11) -0.0018(8) -0.0011(8) -0.0067(8)
N3 0.0252(10) 0.0222(10) 0.0365(11) -0.0023(8) -0.0002(8) -0.0039(8)
N4 0.0244(10) 0.0264(10) 0.0360(11) -0.0038(9) -0.0021(8) -0.0065(8)
N2 0.0238(10) 0.0254(10) 0.0365(11) -0.0037(9) -0.0003(8) -0.0037(8)
N5 0.0214(9) 0.0249(10) 0.0359(11) -0.0023(8) -0.0008(8) -0.0047(8)
C22 0.0238(11) 0.0242(11) 0.0285(12) -0.0039(9) -0.0015(9) -0.0055(9)
C21 0.0389(14) 0.0230(12) 0.0312(13) -0.0007(10) -0.0094(10) -0.0051(10)
C33 0.0221(11) 0.0225(11) 0.0316(12) -0.0030(9) 0.0007(9) -0.0063(9)
C1 0.0295(12) 0.0248(12) 0.0317(12) 0.0029(10) -0.0054(10) -0.0065(10)
C44 0.0183(10) 0.0235(11) 0.0343(13) -0.0022(9) 0.0008(9) -0.0025(9)
C35 0.0237(12) 0.0313(13) 0.0431(14) 0.0008(11) -0.0049(10) -0.0078(10)
C28 0.0279(12) 0.0258(12) 0.0368(13) -0.0028(10) 0.0056(10) -0.0061(10)
C45 0.0303(12) 0.0252(12) 0.0291(12) 0.0035(10) -0.0055(9) -0.0099(10)
C36 0.0290(12) 0.0313(13) 0.0386(14) -0.0117(11) -0.0012(10) -0.0065(10)
C46 0.0293(12) 0.0323(13) 0.0354(13) 0.0046(11) -0.0049(10) -0.0086(10)
C16 0.0357(13) 0.0232(12) 0.0380(14) -0.0035(10) -0.0113(11) -0.0013(10)
C39 0.0215(11) 0.0302(13) 0.0401(14) -0.0086(11) 0.0016(10) -0.0047(9)
C49 0.0465(15) 0.0314(13) 0.0315(13) 0.0007(11) -0.0055(11) -0.0119(12)
C24 0.0315(13) 0.0206(12) 0.0428(14) -0.0010(10) -0.0040(11) -0.0029(10)
C6 0.0371(14) 0.0330(14) 0.0358(14) 0.0017(11) -0.0094(11) -0.0112(11)
C34 0.0264(12) 0.0340(14) 0.0431(15) -0.0017(11) -0.0073(10) -0.0099(10)
C25 0.0294(13) 0.0350(14) 0.0445(15) -0.0036(12) 0.0097(11) -0.0034(11)
C7 0.0325(13) 0.0253(12) 0.0417(14) -0.0057(11) 0.0005(11) -0.0024(10)
C40 0.0446(16) 0.0295(14) 0.0516(17) -0.0086(12) 0.0096(13) -0.0114(12)
C50 0.0353(13) 0.0292(13) 0.0290(12) 0.0012(10) -0.0032(10) -0.0090(10)
C23 0.0301(13) 0.0219(12) 0.0450(15) -0.0028(11) -0.0054(11) -0.0016(10)
C20 0.0561(17) 0.0273(13) 0.0316(13) -0.0022(11) -0.0076(12) -0.0058(12)
C52 0.0392(15) 0.0442(16) 0.0355(14) -0.0072(12) 0.0021(11) -0.0110(12)
C41 0.0343(14) 0.0383(15) 0.0424(15) -0.0036(12) 0.0057(12) -0.0084(11)
C2 0.0292(12) 0.0244(12) 0.0400(14) -0.0006(10) -0.0041(10) -0.0021(10)
C47 0.0339(14) 0.0415(15) 0.0460(16) 0.0070(12) -0.0126(12) -0.0147(12)
C19 0.076(2) 0.0276(14) 0.0374(15) -0.0032(12) -0.0209(15) -0.0074(14)
C51 0.0269(13) 0.0505(17) 0.0415(15) 0.0004(13) -0.0030(11) -0.0068(12)
C48 0.0509(17) 0.0386(15) 0.0392(15) 0.0029(12) -0.0166(13) -0.0170(13)
C43 0.0240(13) 0.0427(16) 0.0594(18) -0.0038(14) -0.0076(12) -0.0035(11)
C10 0.0483(16) 0.0402(15) 0.0328(14) -0.0039(11) -0.0018(12) -0.0194(13)
C3 0.0308(14) 0.0398(16) 0.069(2) -0.0085(15) -0.0088(14) 0.0034(12)
B1 0.0216(12) 0.0229(13) 0.0297(13) -0.0024(10) 0.0006(10) -0.0044(10)
C5 0.0440(17) 0.0499(18) 0.0545(18) -0.0007(15) -0.0231(14) -0.0129(14)
C17 0.0408(15) 0.0305(14) 0.0567(18) -0.0047(13) -0.0203(13) -0.0081(12)
C30 0.0333(14) 0.0408(16) 0.0606(19) -0.0105(14) 0.0103(13) -0.0153(12)
C12 0.0525(17) 0.0375(15) 0.0465(17) -0.0018(13) -0.0076(14) -0.0153(13)
C38 0.0554(18) 0.0295(14) 0.0570(19) -0.0083(13) -0.0036(15) -0.0111(13)
C29 0.0502(17) 0.0381(15) 0.0370(15) -0.0009(12) 0.0043(12) -0.0093(13)
C13 0.0494(18) 0.0518(19) 0.064(2) -0.0032(16) 0.0226(16) -0.0207(15)
C14 0.0587(19) 0.0470(18) 0.0564(19) 0.0058(15) -0.0070(15) -0.0341(16)
C15 0.067(2) 0.0452(17) 0.0374(15) 0.0070(13) -0.0054(14) -0.0231(15)
C18 0.068(2) 0.0302(15) 0.0552(19) -0.0043(13) -0.0323(17) -0.0095(14)
C42 0.0324(14) 0.0562(19) 0.061(2) -0.0134(16) -0.0117(13) -0.0143(13)
C26 0.0300(14) 0.061(2) 0.070(2) -0.0206(17) 0.0139(14) -0.0158(14)
C8 0.0438(16) 0.0402(16) 0.0458(17) -0.0106(13) 0.0095(13) -0.0040(13)
C32 0.0482(17) 0.0287(14) 0.0553(18) 0.0081(13) -0.0013(14) -0.0083(12)
C31 0.0334(14) 0.0270(13) 0.0584(18) -0.0093(12) -0.0048(12) 0.0026(11)
C37 0.0493(17) 0.0428(16) 0.0419(16) -0.0094(13) -0.0004(13) -0.0116(13)
C27 0.0407(17) 0.075(2) 0.0449(18) -0.0157(16) 0.0078(14) -0.0015(16)
C4 0.0324(15) 0.055(2) 0.084(3) -0.0077(18) -0.0222(16) 0.0007(14)
C9 0.066(2) 0.0257(14) 0.0579(19) -0.0075(13) -0.0055(16) -0.0092(14)
C11 0.125(4) 0.054(2) 0.0374(17) -0.0006(15) -0.003(2) -0.038(2)
C54 0.0452(16) 0.0433(16) 0.0452(16) -0.0046(13) -0.0073(13) -0.0089(13)
C53 0.055(2) 0.062(2) 0.061(2) -0.0171(18) -0.0101(17) -0.0081(17)
O3 0.095(3) 0.111(5) 0.070(4) -0.024(3) -0.010(3) -0.063(3)
C55 0.079(3) 0.187(6) 0.063(3) -0.029(3) 0.017(2) -0.078(4)
C56 0.072(3) 0.152(6) 0.104(4) -0.004(4) -0.008(3) -0.071(4)
C60 0.094(4) 0.154(7) 0.111(5) 0.000(5) 0.014(4) 0.005(4)
C61 0.187(11) 0.42(2) 0.149(9) -0.125(13) 0.030(8) -0.190(14)
O4 0.141(8) 0.174(11) 0.209(10) 0.065(9) 0.065(7) 0.019(7)
C59 0.222(11) 0.133(7) 0.172(9) 0.025(7) 0.046(8) 0.019(7)
C58 0.245(11) 0.122(6) 0.103(5) 0.014(5) 0.031(6) -0.066(7)
C57 0.129(6) 0.154(7) 0.099(5) -0.040(5) 0.017(4) -0.053(5)
C62 0.193(12) 0.265(15) 0.142(9) -0.036(9) -0.051(8) 0.064(10)
C63 0.174(11) 0.31(2) 0.285(18) 0.056(15) 0.068(11) -0.052(12)
O5 0.76(4) 0.37(2) 0.284(16) -0.119(15) 0.10(2) -0.02(2)
C64 0.48(3) 0.236(15) 0.179(12) -0.143(12) 0.012(14) -0.132(16)
C66 0.071(3) 0.080(3) 0.059(2) -0.003(2) 0.0047(19) -0.030(2)
O6 0.182(6) 0.156(5) 0.146(4) -0.055(4) 0.008(4) -0.059(4)
C65 0.054(3) 0.140(5) 0.170(6) -0.078(5) -0.031(3) 0.012(3)

_geom_special_details            
;
 All esds (except the esd in the dihedral angle between two l.s. planes)
 are estimated using the full covariance matrix.  The cell esds are taken
 into account individually in the estimation of esds in distances, angles
 and torsion angles; correlations between esds in cell parameters are only
 used when they are defined by crystal symmetry.  An approximate (isotropic)
 treatment of cell esds is used for estimating esds involving l.s. planes.
;

loop_
_geom_bond_atom_site_label_1
_geom_bond_atom_site_label_2
_geom_bond_distance
_geom_bond_site_symmetry_2
_geom_bond_publ_flag
Ni1 C44 1.803(2) . ?
Ni1 Si1 2.1898(8) . ?
Ni1 Cl1 2.2309(7) . ?
Ni1 B1 2.290(3) . ?
Si1 O1 1.7194(18) . ?
Si1 O2 1.7229(17) . ?
Si1 N1 1.771(2) . ?
Si2 N1 1.752(2) . ?
Si2 C14 1.868(3) . ?
Si2 C15 1.869(3) . ?
Si2 C13 1.869(3) . ?
O1 C16 1.369(3) . ?
O2 C21 1.367(3) . ?
N1 C1 1.449(3) . ?
N6 C44 1.267(3) . ?
N6 C45 1.404(3) . ?
N3 C22 1.358(3) . ?
N3 C24 1.396(3) . ?
N3 C28 1.482(3) . ?
N4 C33 1.360(3) . ?
N4 C34 1.392(3) . ?
N4 C36 1.484(3) . ?
N2 C22 1.360(3) . ?
N2 C23 1.395(3) . ?
N2 C25 1.489(3) . ?
N5 C33 1.364(3) . ?
N5 C35 1.397(3) . ?
N5 C39 1.479(3) . ?
C22 B1 1.614(3) . ?
C21 C20 1.387(4) . ?
C21 C16 1.394(4) . ?
C33 B1 1.636(3) . ?
C1 C2 1.408(4) . ?
C1 C6 1.410(4) . ?
C44 B1 1.629(4) . ?
C35 C34 1.354(4) . ?
C35 C43 1.502(3) . ?
C28 C30 1.518(4) . ?
C28 C29 1.528(4) . ?
C45 C46 1.405(4) . ?
C45 C50 1.408(4) . ?
C36 C38 1.517(4) . ?
C36 C37 1.522(4) . ?
C46 C47 1.390(4) . ?
C46 C51 1.509(4) . ?
C16 C17 1.386(4) . ?
C39 C40 1.513(4) . ?
C39 C41 1.526(4) . ?
C49 C48 1.381(4) . ?
C49 C50 1.392(4) . ?
C24 C23 1.350(4) . ?
C24 C32 1.499(4) . ?
C6 C5 1.400(4) . ?
C6 C10 1.515(4) . ?
C34 C42 1.496(4) . ?
C25 C26 1.524(4) . ?
C25 C27 1.535(5) . ?
C7 C2 1.522(4) . ?
C7 C8 1.531(4) . ?
C7 C9 1.532(4) . ?
C50 C52 1.501(4) . ?
C23 C31 1.497(3) . ?
C20 C19 1.389(5) . ?
C2 C3 1.399(4) . ?
C47 C48 1.398(4) . ?
C19 C18 1.378(5) . ?
C10 C12 1.522(4) . ?
C10 C11 1.538(4) . ?
C3 C4 1.370(5) . ?
C5 C4 1.378(5) . ?
C17 C18 1.399(4) . ?
C54 C55 1.484(5) . ?
C54 C53 1.499(5) . ?
C53 O3 1.394(6) . ?
C53 O3A 1.46(2) . ?
O3 C56 1.408(7) . ?
C55 C56 1.480(7) . ?
C56 O3A 1.43(2) . ?
C60 O4A 1.33(2) . ?
C60 C59 1.417(10) . ?
C60 O4 1.452(13) . ?
C61 O5 1.429(5) . ?
C61 C62 1.521(5) . ?
C61 C64 1.998(11) . ?
O4 C57 1.312(10) . ?
C59 C58 1.482(10) . ?
C58 C57 1.489(10) . ?
C57 O4A 1.36(2) . ?
C62 C63 1.520(5) . ?
C63 C64 1.493(5) . ?
O5 C64 1.414(5) . ?
C66 C65 1.439(7) . ?
C66 O6 1.483(7) . ?
C66 C65 2.034(10) 2_776 ?
O6 C65 1.263(7) 2_776 ?

loop_
_geom_angle_atom_site_label_1
_geom_angle_atom_site_label_2
_geom_angle_atom_site_label_3
_geom_angle
_geom_angle_site_symmetry_1
_geom_angle_site_symmetry_3
_geom_angle_publ_flag
C44 Ni1 Si1 99.19(8) . . ?
C44 Ni1 Cl1 147.71(8) . . ?
Si1 Ni1 Cl1 105.27(3) . . ?
C44 Ni1 B1 44.99(10) . . ?
Si1 Ni1 B1 137.30(7) . . ?
Cl1 Ni1 B1 117.12(7) . . ?
O1 Si1 O2 93.42(9) . . ?
O1 Si1 N1 100.15(9) . . ?
O2 Si1 N1 105.39(9) . . ?
O1 Si1 Ni1 114.33(6) . . ?
O2 Si1 Ni1 119.25(7) . . ?
N1 Si1 Ni1 119.73(7) . . ?
N1 Si2 C14 114.42(13) . . ?
N1 Si2 C15 108.45(13) . . ?
C14 Si2 C15 105.06(16) . . ?
N1 Si2 C13 111.34(13) . . ?
C14 Si2 C13 108.31(17) . . ?
C15 Si2 C13 108.96(17) . . ?
C16 O1 Si1 108.84(16) . . ?
C21 O2 Si1 108.84(16) . . ?
C1 N1 Si2 117.57(16) . . ?
C1 N1 Si1 119.16(16) . . ?
Si2 N1 Si1 123.22(12) . . ?
C44 N6 C45 130.1(2) . . ?
C22 N3 C24 110.0(2) . . ?
C22 N3 C28 122.7(2) . . ?
C24 N3 C28 127.1(2) . . ?
C33 N4 C34 110.3(2) . . ?
C33 N4 C36 123.1(2) . . ?
C34 N4 C36 126.5(2) . . ?
C22 N2 C23 109.8(2) . . ?
C22 N2 C25 124.4(2) . . ?
C23 N2 C25 125.9(2) . . ?
C33 N5 C35 109.7(2) . . ?
C33 N5 C39 124.2(2) . . ?
C35 N5 C39 126.0(2) . . ?
N3 C22 N2 106.0(2) . . ?
N3 C22 B1 124.7(2) . . ?
N2 C22 B1 129.3(2) . . ?
O2 C21 C20 125.8(3) . . ?
O2 C21 C16 113.9(2) . . ?
C20 C21 C16 120.3(3) . . ?
N4 C33 N5 105.8(2) . . ?
N4 C33 B1 123.5(2) . . ?
N5 C33 B1 130.6(2) . . ?
C2 C1 C6 119.7(2) . . ?
C2 C1 N1 119.6(2) . . ?
C6 C1 N1 120.6(2) . . ?
N6 C44 B1 126.9(2) . . ?
N6 C44 Ni1 144.5(2) . . ?
B1 C44 Ni1 83.52(15) . . ?
C34 C35 N5 107.3(2) . . ?
C34 C35 C43 127.3(3) . . ?
N5 C35 C43 125.3(3) . . ?
N3 C28 C30 111.5(2) . . ?
N3 C28 C29 111.7(2) . . ?
C30 C28 C29 113.4(2) . . ?
N6 C45 C46 120.4(2) . . ?
N6 C45 C50 118.9(2) . . ?
C46 C45 C50 120.3(2) . . ?
N4 C36 C38 111.5(2) . . ?
N4 C36 C37 113.0(2) . . ?
C38 C36 C37 112.7(2) . . ?
C47 C46 C45 118.7(3) . . ?
C47 C46 C51 120.6(2) . . ?
C45 C46 C51 120.6(2) . . ?
O1 C16 C17 124.8(3) . . ?
O1 C16 C21 114.0(2) . . ?
C17 C16 C21 121.1(3) . . ?
N5 C39 C40 112.3(2) . . ?
N5 C39 C41 112.4(2) . . ?
C40 C39 C41 112.0(2) . . ?
C48 C49 C50 121.3(3) . . ?
C23 C24 N3 106.9(2) . . ?
C23 C24 C32 127.7(2) . . ?
N3 C24 C32 125.4(2) . . ?
C5 C6 C1 118.6(3) . . ?
C5 C6 C10 118.3(3) . . ?
C1 C6 C10 123.1(2) . . ?
C35 C34 N4 106.8(2) . . ?
C35 C34 C42 128.3(2) . . ?
N4 C34 C42 124.8(2) . . ?
N2 C25 C26 112.3(2) . . ?
N2 C25 C27 111.5(3) . . ?
C26 C25 C27 111.9(2) . . ?
C2 C7 C8 112.4(2) . . ?
C2 C7 C9 110.7(2) . . ?
C8 C7 C9 110.0(2) . . ?
C49 C50 C45 119.1(2) . . ?
C49 C50 C52 121.6(2) . . ?
C45 C50 C52 119.3(2) . . ?
C24 C23 N2 107.3(2) . . ?
C24 C23 C31 126.8(3) . . ?
N2 C23 C31 125.7(2) . . ?
C21 C20 C19 118.5(3) . . ?
C3 C2 C1 119.1(3) . . ?
C3 C2 C7 117.6(2) . . ?
C1 C2 C7 123.2(2) . . ?
C46 C47 C48 121.5(3) . . ?
C18 C19 C20 121.3(3) . . ?
C49 C48 C47 119.0(3) . . ?
C6 C10 C12 111.1(2) . . ?
C6 C10 C11 112.4(3) . . ?
C12 C10 C11 108.7(3) . . ?
C4 C3 C2 121.3(3) . . ?
C22 B1 C44 110.1(2) . . ?
C22 B1 C33 112.2(2) . . ?
C44 B1 C33 120.17(19) . . ?
C22 B1 Ni1 129.47(17) . . ?
C44 B1 Ni1 51.50(11) . . ?
C33 B1 Ni1 117.19(16) . . ?
C4 C5 C6 121.6(3) . . ?
C16 C17 C18 118.2(3) . . ?
C19 C18 C17 120.5(3) . . ?
C3 C4 C5 119.7(3) . . ?
C55 C54 C53 104.6(3) . . ?
O3 C53 C54 108.1(3) . . ?
O3A C53 C54 99.7(10) . . ?
C53 O3 C56 109.3(4) . . ?
C56 C55 C54 103.9(4) . . ?
O3 C56 C55 109.2(4) . . ?
O3A C56 C55 94.7(12) . . ?
O4A C60 C59 105.3(11) . . ?
C59 C60 O4 106.1(7) . . ?
O5 C61 C62 104.7(4) . . ?
O5 C61 C64 45.1(4) . . ?
C62 C61 C64 80.3(3) . . ?
C57 O4 C60 107.8(9) . . ?
C60 C59 C58 106.2(7) . . ?
C59 C58 C57 103.9(6) . . ?
O4 C57 C58 107.6(7) . . ?
O4A C57 C58 103.0(10) . . ?
C63 C62 C61 98.6(4) . . ?
C64 C63 C62 99.4(4) . . ?
C64 O5 C61 89.3(7) . . ?
O5 C64 C63 108.7(4) . . ?
O5 C64 C61 45.7(4) . . ?
C63 C64 C61 81.3(3) . . ?
C65 C66 O6 121.3(5) . . ?
C65 C66 C65 92.9(5) . 2_776 ?
O6 C66 C65 38.2(3) . 2_776 ?
C65 O6 C66 95.2(6) 2_776 . ?
O6 C65 C66 121.9(7) 2_776 . ?
O6 C65 C66 46.6(5) 2_776 2_776 ?
C66 C65 C66 87.1(5) . 2_776 ?
C60 O4A C57 112.2(14) . . ?
C56 O3A C53 104.5(14) . . ?

_refine_diff_density_max         0.674
_refine_diff_density_min         -0.738
_refine_diff_density_rms         0.065

_shelx_res_file                  
;
REM P-1 (#2 in standard setting)
REM  CU-2276 in P-1
REM R1 =  0.0547 for   10375 Fo > 4sig(Fo)  and  0.0679 for all   12907 data
REM    776 parameters refined using      9 restraints
REM Highest difference peak  0.618,  deepest hole -0.711,  1-sigma level  0.063
REM  CU-2276 in P-1
REM R1 =  0.0794 for   10375 Fo > 4sig(Fo)  and  0.0933 for all   12907 data
REM    751 parameters refined using      9 restraints
REM Highest difference peak  0.928,  deepest hole -0.676,  1-sigma level  0.107
REM  CU-2276 in P-1
REM R1 =  0.0531 for   10375 Fo > 4sig(Fo)  and  0.0664 for all   12907 data
REM    797 parameters refined using      9 restraints
REM Highest difference peak  0.730,  deepest hole -0.709,  1-sigma level  0.061
TITL CU-2276 in P-1
    C:\Users\THADLI~1\XRay\BORYLE~1\CU-227~1\CU-2276.res
    created by SHELXL-2016/6 at 14:30:46 on 09-Oct-2017
CELL 1.54184 11.0148 14.6131 22.7930 84.552 83.601 70.398
ZERR 2.0000 0.0004 0.0005 0.0008 0.003 0.003 0.004
LATT 1
SFAC C H B N O SI CL NI
UNIT 132 210 2 12 12 4 2 2
MERG 2
OMIT -2 140
SHEL 7.00 0.00
FMAP 2
GRID
PLAN 20
TEMP -100
EQIV $1 2-X,2-Y,1-Z
OMIT        0 1 4
OMIT        -1 0 3
OMIT        -1 0 5
DFIX 1.50 0.005 C61 C62 C62 C63 C63 C64
DFIX 1.42 0.005 O5 C64 O5 C61
DANG 2.35 0.005 O5 C63 O5 C62
DANG 2.33 0.005 C61 C63 C64 C62
L.S. 20
ACTA
WGHT    0.088100    2.027300
FVAR       3.68258   0.76832   0.51809
NI1   8    0.610470    0.719038    0.232635    11.00000    0.02344    0.02319 =
         0.02857   -0.00294   -0.00020   -0.00613
SI1   6    0.584671    0.865472    0.258319    11.00000    0.02188    0.02247 =
         0.02738   -0.00256   -0.00094   -0.00480
CL1   7    0.756971    0.694642    0.154767    11.00000    0.03243    0.04220 =
         0.03519   -0.00658    0.00743   -0.01351
SI2   6    0.610074    1.031955    0.168047    11.00000    0.03788    0.03114 =
         0.03523   -0.00028    0.00337   -0.01524
O1    5    0.725846    0.884053    0.270211    11.00000    0.02392    0.02880 =
         0.04093   -0.00922   -0.00280   -0.00634
O2    5    0.512873    0.899494    0.327532    11.00000    0.03193    0.02557 =
         0.02797   -0.00074   -0.00169   -0.00501
N1    4    0.517769    0.967567    0.209504    11.00000    0.02391    0.02451 =
         0.02880   -0.00048   -0.00181   -0.00705
N6    4    0.565456    0.654720    0.356331    11.00000    0.02697    0.02758 =
         0.03073   -0.00178   -0.00107   -0.00669
N3    4    0.533567    0.439481    0.324191    11.00000    0.02521    0.02220 =
         0.03653   -0.00225   -0.00016   -0.00387
N4    4    0.334538    0.582974    0.199145    11.00000    0.02438    0.02636 =
         0.03598   -0.00379   -0.00214   -0.00654
N2    4    0.695024    0.422275    0.257410    11.00000    0.02378    0.02539 =
         0.03654   -0.00375   -0.00034   -0.00371
N5    4    0.255841    0.691860    0.264239    11.00000    0.02139    0.02491 =
         0.03585   -0.00231   -0.00078   -0.00475
C22   1    0.583240    0.487989    0.279379    11.00000    0.02378    0.02417 =
         0.02845   -0.00386   -0.00145   -0.00550
C21   1    0.589192    0.937555    0.353939    11.00000    0.03894    0.02300 =
         0.03117   -0.00065   -0.00940   -0.00508
C33   1    0.367820    0.625140    0.242734    11.00000    0.02206    0.02253 =
         0.03163   -0.00301    0.00072   -0.00631
C1    1    0.381109    0.998033    0.201148    11.00000    0.02947    0.02479 =
         0.03172    0.00292   -0.00535   -0.00649
C44   1    0.551963    0.670280    0.301432    11.00000    0.01825    0.02354 =
         0.03430   -0.00219    0.00078   -0.00250
C35   1    0.153618    0.691937    0.233054    11.00000    0.02374    0.03135 =
         0.04310    0.00079   -0.00487   -0.00776
C28   1    0.418101    0.488481    0.363708    11.00000    0.02792    0.02582 =
         0.03680   -0.00278    0.00557   -0.00605
AFIX  13
H28   2    0.393062    0.559612    0.351902    11.00000   -1.20000
AFIX   0
C45   1    0.625843    0.695223    0.392929    11.00000    0.03032    0.02521 =
         0.02909    0.00355   -0.00547   -0.00989
C36   1    0.429779    0.507511    0.162941    11.00000    0.02903    0.03130 =
         0.03860   -0.01171   -0.00116   -0.00652
AFIX  13
H36   2    0.517283    0.505733    0.172081    11.00000   -1.20000
AFIX   0
C46   1    0.759668    0.678517    0.384077    11.00000    0.02934    0.03234 =
         0.03536    0.00460   -0.00491   -0.00863
C16   1    0.708128    0.928273    0.322310    11.00000    0.03567    0.02321 =
         0.03803   -0.00354   -0.01129   -0.00135
C39   1    0.245984    0.751995    0.314357    11.00000    0.02152    0.03020 =
         0.04006   -0.00856    0.00161   -0.00474
AFIX  13
H39   2    0.333863    0.730874    0.329232    11.00000   -1.20000
AFIX   0
C49   1    0.616505    0.772699    0.483041    11.00000    0.04647    0.03142 =
         0.03154    0.00067   -0.00555   -0.01189
AFIX  43
H49   2    0.568125    0.804519    0.516798    11.00000   -1.20000
AFIX   0
C24   1    0.612391    0.342232    0.329119    11.00000    0.03151    0.02065 =
         0.04282   -0.00099   -0.00397   -0.00286
C6    1    0.336921    0.961431    0.155731    11.00000    0.03711    0.03301 =
         0.03584    0.00166   -0.00940   -0.01123
C34   1    0.202258    0.622616    0.193342    11.00000    0.02636    0.03396 =
         0.04308   -0.00166   -0.00725   -0.00994
C25   1    0.782817    0.444773    0.207911    11.00000    0.02944    0.03496 =
         0.04445   -0.00363    0.00971   -0.00341
AFIX  13
H25   2    0.746480    0.516053    0.197031    11.00000   -1.20000
AFIX   0
C7    1    0.332350    1.115767    0.284716    11.00000    0.03249    0.02527 =
         0.04170   -0.00575    0.00046   -0.00242
AFIX  13
H7    2    0.427481    1.083942    0.287412    11.00000   -1.20000
AFIX   0
C40   1    0.213160    0.859007    0.295389    11.00000    0.04461    0.02946 =
         0.05160   -0.00862    0.00957   -0.01136
AFIX 137
H40A  2    0.268006    0.866867    0.259662    11.00000   -1.50000
H40B  2    0.228136    0.893681    0.327151    11.00000   -1.50000
H40C  2    0.122082    0.885773    0.287069    11.00000   -1.50000
AFIX   0
C50   1    0.553500    0.742774    0.442739    11.00000    0.03531    0.02915 =
         0.02896    0.00120   -0.00319   -0.00896
C23   1    0.713277    0.331881    0.287887    11.00000    0.03014    0.02191 =
         0.04498   -0.00279   -0.00544   -0.00164
C20   1    0.557689    0.981561    0.407390    11.00000    0.05608    0.02725 =
         0.03156   -0.00221   -0.00764   -0.00583
AFIX  43
H20   2    0.476629    0.988411    0.429071    11.00000   -1.20000
AFIX   0
C52   1    0.409907    0.763151    0.449964    11.00000    0.03922    0.04416 =
         0.03548   -0.00722    0.00213   -0.01101
AFIX 137
H52A  2    0.374407    0.793452    0.487456    11.00000   -1.50000
H52B  2    0.391532    0.702007    0.450015    11.00000   -1.50000
H52C  2    0.370022    0.807298    0.417140    11.00000   -1.50000
AFIX   0
C41   1    0.154144    0.733995    0.365899    11.00000    0.03431    0.03832 =
         0.04235   -0.00364    0.00574   -0.00844
AFIX 137
H41A  2    0.064654    0.763692    0.355591    11.00000   -1.50000
H41B  2    0.165803    0.762944    0.401032    11.00000   -1.50000
H41C  2    0.172981    0.663788    0.374182    11.00000   -1.50000
AFIX   0
C2    1    0.292203    1.067648    0.237302    11.00000    0.02925    0.02439 =
         0.03999   -0.00056   -0.00410   -0.00208
C47   1    0.818564    0.710150    0.425201    11.00000    0.03392    0.04147 =
         0.04596    0.00699   -0.01261   -0.01471
AFIX  43
H47   2    0.908863    0.699650    0.419371    11.00000   -1.20000
AFIX   0
C19   1    0.647316    1.015409    0.428527    11.00000    0.07596    0.02757 =
         0.03745   -0.00318   -0.02092   -0.00744
AFIX  43
H19   2    0.626980    1.045574    0.465132    11.00000   -1.20000
AFIX   0
C51   1    0.838935    0.623224    0.332491    11.00000    0.02694    0.05050 =
         0.04148    0.00038   -0.00304   -0.00685
AFIX 137
H51A  2    0.930933    0.611049    0.336136    11.00000   -1.50000
H51B  2    0.813995    0.661663    0.295491    11.00000   -1.50000
H51C  2    0.823370    0.561040    0.332337    11.00000   -1.50000
AFIX   0
C48   1    0.747911    0.757064    0.474943    11.00000    0.05092    0.03863 =
         0.03922    0.00293   -0.01663   -0.01695
AFIX  43
H48   2    0.789674    0.777895    0.502779    11.00000   -1.20000
AFIX   0
C43   1    0.018309    0.762460    0.239697    11.00000    0.02404    0.04274 =
         0.05942   -0.00376   -0.00764   -0.00348
AFIX 137
H43A  2    0.018384    0.827678    0.224995    11.00000   -1.50000
H43B  2   -0.014120    0.763516    0.281535    11.00000   -1.50000
H43C  2   -0.037640    0.742210    0.216895    11.00000   -1.50000
AFIX   0
C10   1    0.426220    0.887452    0.114418    11.00000    0.04827    0.04018 =
         0.03283   -0.00389   -0.00184   -0.01945
AFIX  13
H10   2    0.517449    0.878179    0.121928    11.00000   -1.20000
AFIX   0
C3    1    0.160473    1.096666    0.228746    11.00000    0.03081    0.03984 =
         0.06861   -0.00854   -0.00882    0.00338
AFIX  43
H3    2    0.100092    1.142882    0.253436    11.00000   -1.20000
AFIX   0
B1    3    0.516999    0.601085    0.258646    11.00000    0.02161    0.02293 =
         0.02972   -0.00245    0.00060   -0.00440
C5    1    0.204040    0.992941    0.149291    11.00000    0.04399    0.04987 =
         0.05451   -0.00066   -0.02314   -0.01285
AFIX  43
H5    2    0.173176    0.967721    0.119297    11.00000   -1.20000
AFIX   0
C17   1    0.797558    0.961928    0.343443    11.00000    0.04082    0.03047 =
         0.05667   -0.00470   -0.02031   -0.00814
AFIX  43
H17   2    0.878679    0.955197    0.321850    11.00000   -1.20000
AFIX   0
C30   1    0.303863    0.457078    0.354398    11.00000    0.03333    0.04083 =
         0.06057   -0.01046    0.01028   -0.01535
AFIX 137
H30A  2    0.285320    0.470212    0.312787    11.00000   -1.50000
H30B  2    0.227924    0.493484    0.379410    11.00000   -1.50000
H30C  2    0.324594    0.387265    0.364988    11.00000   -1.50000
AFIX   0
C12   1    0.404413    0.789591    0.126103    11.00000    0.05254    0.03746 =
         0.04649   -0.00175   -0.00760   -0.01530
AFIX 137
H12A  2    0.417053    0.766768    0.167526    11.00000   -1.50000
H12B  2    0.466130    0.742244    0.100258    11.00000   -1.50000
H12C  2    0.316019    0.796765    0.118047    11.00000   -1.50000
AFIX   0
C38   1    0.421264    0.407122    0.181091    11.00000    0.05537    0.02955 =
         0.05704   -0.00827   -0.00359   -0.01111
AFIX 137
H38A  2    0.434696    0.392016    0.223179    11.00000   -1.50000
H38B  2    0.487921    0.358693    0.157680    11.00000   -1.50000
H38C  2    0.335675    0.405793    0.174142    11.00000   -1.50000
AFIX   0
C29   1    0.449042    0.476912    0.428256    11.00000    0.05016    0.03810 =
         0.03702   -0.00089    0.00433   -0.00927
AFIX 137
H29A  2    0.462578    0.409500    0.443419    11.00000   -1.50000
H29B  2    0.376756    0.520760    0.451806    11.00000   -1.50000
H29C  2    0.527636    0.493057    0.430937    11.00000   -1.50000
AFIX   0
C13   1    0.752392    0.948511    0.125339    11.00000    0.04939    0.05177 =
         0.06377   -0.00322    0.02260   -0.02071
AFIX 137
H13A  2    0.804173    0.898181    0.152505    11.00000   -1.50000
H13B  2    0.805465    0.985820    0.104935    11.00000   -1.50000
H13C  2    0.722146    0.917786    0.096189    11.00000   -1.50000
AFIX   0
C14   1    0.669590    1.106670    0.212545    11.00000    0.05871    0.04704 =
         0.05637    0.00582   -0.00696   -0.03408
AFIX 137
H14A  2    0.597572    1.146009    0.238369    11.00000   -1.50000
H14B  2    0.705585    1.149603    0.185905    11.00000   -1.50000
H14C  2    0.736837    1.063596    0.236706    11.00000   -1.50000
AFIX   0
C15   1    0.505281    1.121356    0.115108    11.00000    0.06700    0.04518 =
         0.03740    0.00701   -0.00536   -0.02306
AFIX 137
H15A  2    0.470577    1.086798    0.090047    11.00000   -1.50000
H15B  2    0.556614    1.155877    0.090274    11.00000   -1.50000
H15C  2    0.433715    1.168262    0.137250    11.00000   -1.50000
AFIX   0
C18   1    0.765137    1.006094    0.397450    11.00000    0.06767    0.03021 =
         0.05523   -0.00426   -0.03226   -0.00952
AFIX  43
H18   2    0.824802    1.029846    0.412816    11.00000   -1.20000
AFIX   0
C42   1    0.131772    0.591642    0.150747    11.00000    0.03243    0.05623 =
         0.06145   -0.01342   -0.01167   -0.01429
AFIX 137
H42A  2    0.038347    0.619951    0.160507    11.00000   -1.50000
H42B  2    0.156512    0.520498    0.153383    11.00000   -1.50000
H42C  2    0.154278    0.614184    0.110444    11.00000   -1.50000
AFIX   0
C26   1    0.918614    0.425727    0.226116    11.00000    0.03004    0.06102 =
         0.06983   -0.02062    0.01387   -0.01577
AFIX 137
H26A  2    0.912893    0.451428    0.264880    11.00000   -1.50000
H26B  2    0.965318    0.458003    0.196781    11.00000   -1.50000
H26C  2    0.964926    0.355509    0.228388    11.00000   -1.50000
AFIX   0
C8    1    0.264134    1.103186    0.345712    11.00000    0.04381    0.04017 =
         0.04576   -0.01062    0.00955   -0.00396
AFIX 137
H8A   2    0.170746    1.135801    0.344618    11.00000   -1.50000
H8B   2    0.296564    1.131979    0.375082    11.00000   -1.50000
H8C   2    0.281412    1.033723    0.356491    11.00000   -1.50000
AFIX   0
C32   1    0.586113    0.265437    0.372046    11.00000    0.04824    0.02867 =
         0.05532    0.00808   -0.00130   -0.00827
AFIX 137
H32A  2    0.628535    0.201353    0.356110    11.00000   -1.50000
H32B  2    0.492639    0.277800    0.378306    11.00000   -1.50000
H32C  2    0.619983    0.266949    0.409788    11.00000   -1.50000
AFIX   0
C31   1    0.828982    0.242662    0.279110    11.00000    0.03344    0.02698 =
         0.05840   -0.00931   -0.00480    0.00258
AFIX 137
H31A  2    0.901462    0.249089    0.297759    11.00000   -1.50000
H31B  2    0.852808    0.235056    0.236689    11.00000   -1.50000
H31C  2    0.808407    0.185446    0.297137    11.00000   -1.50000
AFIX   0
C37   1    0.423124    0.532424    0.096743    11.00000    0.04930    0.04277 =
         0.04190   -0.00937   -0.00037   -0.01164
AFIX 137
H37A  2    0.350588    0.517394    0.083574    11.00000   -1.50000
H37B  2    0.503996    0.494028    0.075623    11.00000   -1.50000
H37C  2    0.410503    0.601889    0.088413    11.00000   -1.50000
AFIX   0
C27   1    0.784628    0.391472    0.152799    11.00000    0.04065    0.07549 =
         0.04492   -0.01568    0.00784   -0.00154
AFIX 137
H27A  2    0.834426    0.322331    0.159085    11.00000   -1.50000
H27B  2    0.824786    0.419690    0.118518    11.00000   -1.50000
H27C  2    0.695827    0.398355    0.145599    11.00000   -1.50000
AFIX   0
C4    1    0.116891    1.059696    0.185434    11.00000    0.03240    0.05506 =
         0.08381   -0.00766   -0.02217    0.00070
AFIX  43
H4    2    0.027067    1.079974    0.180344    11.00000   -1.20000
AFIX   0
C9    1    0.307409    1.224079    0.267626    11.00000    0.06604    0.02567 =
         0.05794   -0.00748   -0.00549   -0.00918
AFIX 137
H9A   2    0.352718    1.231417    0.228874    11.00000   -1.50000
H9B   2    0.339210    1.252725    0.297302    11.00000   -1.50000
H9C   2    0.214346    1.257375    0.265770    11.00000   -1.50000
AFIX   0
C11   1    0.409319    0.920854    0.048882    11.00000    0.12528    0.05407 =
         0.03744   -0.00056   -0.00264   -0.03840
AFIX 137
H11A  2    0.323562    0.923282    0.039497    11.00000   -1.50000
H11B  2    0.475946    0.874841    0.024019    11.00000   -1.50000
H11C  2    0.417684    0.985715    0.041383    11.00000   -1.50000
AFIX   0
C54   1    0.001896    0.426739    0.440895    11.00000    0.04522    0.04326 =
         0.04516   -0.00464   -0.00729   -0.00894
AFIX  23
H54A  2    0.072377    0.409758    0.467533    11.00000   -1.20000
H54B  2   -0.017007    0.495498    0.425894    11.00000   -1.20000
AFIX   0
C53   1    0.038327    0.360583    0.390775    11.00000    0.05459    0.06232 =
         0.06071   -0.01711   -0.01011   -0.00812
AFIX  23
H53A  2    0.066151    0.393864    0.354534    11.00000   -1.20000
H53B  2    0.110817    0.301140    0.400629    11.00000   -1.20000
PART 1
AFIX   0
O3    5   -0.069628    0.336052    0.381474    21.00000    0.09535    0.11148 =
         0.06968   -0.02436   -0.00991   -0.06332
PART 0
C55   1   -0.115480    0.410593    0.472161    11.00000    0.07928    0.18749 =
         0.06311   -0.02914    0.01736   -0.07812
AFIX  23
H55A  2   -0.093171    0.363726    0.506790    11.00000   -1.20000
H55B  2   -0.178855    0.472450    0.485627    11.00000   -1.20000
AFIX   0
C56   1   -0.167422    0.370733    0.427100    11.00000    0.07214    0.15229 =
         0.10429   -0.00389   -0.00836   -0.07052
AFIX  23
H56A  2   -0.197387    0.317016    0.445402    11.00000   -1.20000
H56B  2   -0.242078    0.422141    0.410749    11.00000   -1.20000
AFIX   0
C60   1    1.050673    0.805266    0.046341    11.00000    0.09358    0.15412 =
         0.11076   -0.00012    0.01399    0.00477
AFIX  23
H60A  2    0.976445    0.786425    0.065257    11.00000   -1.20000
H60B  2    1.078911    0.839097    0.075073    11.00000   -1.20000
AFIX   0
C61   1    0.708887    0.630898    0.001079    11.00000    0.18710    0.41917 =
         0.14950   -0.12479    0.02993   -0.18994
AFIX  23
H61A  2    0.669428    0.628798    0.042178    11.00000   -1.20000
H61B  2    0.647031    0.627561   -0.026338    11.00000   -1.20000
PART 1
AFIX   0
O4    5    1.156139    0.720031    0.027311    21.00000    0.14133    0.17378 =
         0.20919    0.06540    0.06537    0.01925
PART 0
C59   1    1.015653    0.866307   -0.005429    11.00000    0.22201    0.13271 =
         0.17220    0.02498    0.04639    0.01867
AFIX  23
H59A  2    1.003950    0.934625    0.001754    11.00000   -1.20000
H59B  2    0.933857    0.863315   -0.017888    11.00000   -1.20000
AFIX   0
C58   1    1.123241    0.829394   -0.051449    11.00000    0.24518    0.12216 =
         0.10274    0.01363    0.03143   -0.06579
AFIX  23
H58A  2    1.161687    0.880315   -0.066383    11.00000   -1.20000
H58B  2    1.093089    0.807084   -0.085055    11.00000   -1.20000
AFIX   0
C57   1    1.218075    0.746626   -0.020165    11.00000    0.12872    0.15367 =
         0.09931   -0.04039    0.01701   -0.05269
AFIX  23
H57A  2    1.255666    0.691701   -0.046186    11.00000   -1.20000
H57B  2    1.289131    0.766955   -0.009014    11.00000   -1.20000
AFIX   0
C62   1    0.745230    0.722737   -0.012852    11.00000    0.19269    0.26494 =
         0.14217   -0.03633   -0.05090    0.06401
AFIX  23
H62A  2    0.669547    0.780189   -0.022090    11.00000   -1.20000
H62B  2    0.788165    0.736339    0.019623    11.00000   -1.20000
AFIX   0
C63   1    0.838524    0.690942   -0.067197    11.00000    0.17369    0.31437 =
         0.28467    0.05602    0.06834   -0.05179
AFIX  23
H63A  2    0.803892    0.728389   -0.103664    11.00000   -1.20000
H63B  2    0.924354    0.696212   -0.062912    11.00000   -1.20000
AFIX   0
O5    5    0.828352    0.552848   -0.006574    11.00000    0.76319    0.37262 =
         0.28412   -0.11916    0.09927   -0.02455
C64   1    0.843502    0.587455   -0.066105    11.00000    0.47767    0.23566 =
         0.17911   -0.14320    0.01152   -0.13246
AFIX  23
H64A  2    0.773543    0.582823   -0.088204    11.00000   -1.20000
H64B  2    0.927426    0.547485   -0.085125    11.00000   -1.20000
AFIX   0
C66   1    1.088933    0.987202    0.461591    11.00000    0.07120    0.08017 =
         0.05855   -0.00304    0.00472   -0.03001
O6    5    1.103982    0.897114    0.500179    11.00000    0.18235    0.15645 =
         0.14570   -0.05540    0.00799   -0.05912
C65   1    1.014591    1.081421    0.482392    11.00000    0.05371    0.13980 =
         0.16954   -0.07807   -0.03138    0.01232
PART 2
O4A   5    1.178032    0.761656    0.037826   -21.00000    0.07124
O3A   5   -0.045476    0.301886    0.408685   -21.00000    0.09812
PART 0
H1    2    0.570320    0.613461    0.213620    11.00000    0.02790
HKLF 4


REM  CU-2276 in P-1
REM R1 =  0.0560 for   10375 Fo > 4sig(Fo)  and  0.0696 for all   12907 data
REM    783 parameters refined using      9 restraints

END

WGHT      0.0882      2.0206

REM Highest difference peak  0.674,  deepest hole -0.738,  1-sigma level  0.065
Q1    1   0.8165  0.6659 -0.0841  11.00000  0.05    0.67
Q2    1   0.7766  0.5942 -0.0506  11.00000  0.05    0.60
Q3    1   1.0654  0.9820  0.4203  11.00000  0.05    0.55
Q4    1   0.7569  0.5275 -0.0092  11.00000  0.05    0.46
Q5    1   0.9076  0.6257  0.0017  11.00000  0.05    0.46
Q6    1   0.8829  0.5146 -0.0016  11.00000  0.05    0.44
Q7    1   0.9899  1.0530  0.5003  11.00000  0.05    0.44
Q8    1   0.9193  0.6113 -0.0438  11.00000  0.05    0.43
Q9    1   0.6868  0.6578 -0.0230  11.00000  0.05    0.43
Q10   1   1.0606  1.1107  0.5094  11.00000  0.05    0.43
Q11   1  -0.1405  0.3435  0.4675  11.00000  0.05    0.42
Q12   1   1.2216  0.7815 -0.0701  11.00000  0.05    0.41
Q13   1   0.9346  0.5474 -0.0325  11.00000  0.05    0.40
Q14   1   1.1966  0.9725  0.4662  11.00000  0.05    0.39
Q15   1   0.7986  0.6908 -0.0039  11.00000  0.05    0.38
Q16   1   1.0786  0.8570 -0.0792  11.00000  0.05    0.33
Q17   1   1.0374  0.8067 -0.0402  11.00000  0.05    0.33
Q18   1   1.0613  0.8725 -0.0686  11.00000  0.05    0.31
Q19   1   0.6017  0.7981  0.2377  11.00000  0.05    0.30
Q20   1   1.0464  0.8887 -0.0579  11.00000  0.05    0.29
;
_shelx_res_checksum              64441
####################################################################### 
# 
# This file contains crystal structure data downloaded from the 
# Cambridge Structural Database (CSD) hosted by the Cambridge 
# Crystallographic Data Centre (CCDC).
# 
# Full information about CCDC data access policies and citation 
# guidelines are available at http://www.ccdc.cam.ac.uk/access/V1 
# 
# Audit and citation data items may have been added by the CCDC. 
# Please retain this information to preserve the provenance of 
# this file and to allow appropriate attribution of the data. 
# 
#######################################################################

data_compound_4-tBu
_database_code_depnum_ccdc_archive 'CCDC 1579159'
_audit_update_record             
;
2017-10-10 deposited with the CCDC.
2018-02-05 downloaded from the CCDC.
;

_audit_creation_method           SHELXL-2016/6
_shelx_SHELXL_version_number     2016/6
_chemical_name_systematic        ?
_chemical_name_common            ?
_chemical_melting_point          ?
_chemical_formula_moiety         'C27 H49 B Cl N5'
_chemical_formula_sum            'C27 H49 B Cl N5'
_chemical_formula_weight         489.97

loop_
_atom_type_symbol
_atom_type_description
_atom_type_scat_dispersion_real
_atom_type_scat_dispersion_imag
_atom_type_scat_source
C C 0.0181 0.0091 'International Tables Vol C Tables 4.2.6.8 and 6.1.1.4'
H H 0.0000 0.0000 'International Tables Vol C Tables 4.2.6.8 and 6.1.1.4'
B B 0.0090 0.0039 'International Tables Vol C Tables 4.2.6.8 and 6.1.1.4'
N N 0.0311 0.0180 'International Tables Vol C Tables 4.2.6.8 and 6.1.1.4'
Cl Cl 0.3639 0.7018 'International Tables Vol C Tables 4.2.6.8 and 6.1.1.4'

_space_group_crystal_system      monoclinic
_space_group_IT_number           14
_space_group_name_H-M_alt        'P 21/n'
_space_group_name_Hall           '-P 2yn'

_shelx_space_group_comment       
;
The symmetry employed for this shelxl refinement is uniquely defined
by the following loop, which should always be used as a source of
symmetry information in preference to the above space-group names.
They are only intended as comments.
;

loop_
_space_group_symop_operation_xyz
'x, y, z'
'-x+1/2, y+1/2, -z+1/2'
'-x, -y, -z'
'x-1/2, -y-1/2, z-1/2'

_cell_length_a                   13.7173(2)
_cell_length_b                   15.3059(2)
_cell_length_c                   15.7157(2)
_cell_angle_alpha                90
_cell_angle_beta                 110.275(2)
_cell_angle_gamma                90
_cell_volume                     3095.16(8)
_cell_formula_units_Z            4
_cell_measurement_temperature    150(2)
_cell_measurement_reflns_used    6817
_cell_measurement_theta_min      2.8540
_cell_measurement_theta_max      73.3560

_exptl_crystal_description       rod
_exptl_crystal_colour            yellow
_exptl_crystal_density_meas      ?
_exptl_crystal_density_method    ?
_exptl_crystal_density_diffrn    1.051
_exptl_crystal_F_000             1072
_exptl_crystal_size_max          0.340
_exptl_crystal_size_mid          0.140
_exptl_crystal_size_min          0.132
_exptl_absorpt_coefficient_mu    1.241
_shelx_estimated_absorpt_T_min   ?
_shelx_estimated_absorpt_T_max   ?
_exptl_absorpt_correction_type   multi-scan
_exptl_absorpt_correction_T_min  0.75453
_exptl_absorpt_correction_T_max  1.00000
_exptl_absorpt_process_details   
;
CrysAlisPro 1.171.38.43c (Rigaku Oxford Diffraction, 2015)
Empirical absorption correction using spherical harmonics,
 implemented in SCALE3 ABSPACK scaling algorithm.
;
_exptl_absorpt_special_details   ?
_diffrn_ambient_temperature      150(2)
_diffrn_radiation_wavelength     1.54184
_diffrn_radiation_type           CuK\a
_diffrn_source                   'micro-focus sealed X-ray tube'
_diffrn_measurement_device_type  'SuperNova, Single source at offset, Atlas'
_diffrn_measurement_method       '\w scans'
_diffrn_detector_area_resol_mean 10.5435
_diffrn_reflns_number            12159
_diffrn_reflns_av_unetI/netI     0.0206
_diffrn_reflns_av_R_equivalents  0.0177
_diffrn_reflns_limit_h_min       -10
_diffrn_reflns_limit_h_max       16
_diffrn_reflns_limit_k_min       -18
_diffrn_reflns_limit_k_max       17
_diffrn_reflns_limit_l_min       -19
_diffrn_reflns_limit_l_max       13
_diffrn_reflns_theta_min         6.476
_diffrn_reflns_theta_max         69.995
_diffrn_reflns_theta_full        67.684
_diffrn_measured_fraction_theta_max 0.993
_diffrn_measured_fraction_theta_full 0.998
_diffrn_reflns_Laue_measured_fraction_max 0.993
_diffrn_reflns_Laue_measured_fraction_full 0.998
_diffrn_reflns_point_group_measured_fraction_max 0.993
_diffrn_reflns_point_group_measured_fraction_full 0.998
_reflns_number_total             5837
_reflns_number_gt                5160
_reflns_threshold_expression     'I > 2\s(I)'
_reflns_Friedel_coverage         0.000
_reflns_Friedel_fraction_max     .
_reflns_Friedel_fraction_full    .

_reflns_special_details          
;
 Reflections were merged by SHELXL according to the crystal
 class for the calculation of statistics and refinement.
 
 _reflns_Friedel_fraction is defined as the number of unique
 Friedel pairs measured divided by the number that would be
 possible theoretically, ignoring centric projections and
 systematic absences.
;

_computing_data_collection       'CrysAlisPro 1.171.38.43c (Rigaku OD, 2015)'
_computing_cell_refinement       'CrysAlisPro 1.171.38.43c (Rigaku OD, 2015)'
_computing_data_reduction        'CrysAlisPro 1.171.38.43c (Rigaku OD, 2015)'
_computing_structure_solution    ?
_computing_structure_refinement  'SHELXL-2016/6 (Sheldrick, 2016)'
_computing_molecular_graphics    ?
_computing_publication_material  ?
_refine_special_details          ?
_refine_ls_structure_factor_coef Fsqd
_refine_ls_matrix_type           full
_refine_ls_weighting_scheme      calc
_refine_ls_weighting_details     
'w=1/[\s^2^(Fo^2^)+(0.0584P)^2^+0.9889P] where P=(Fo^2^+2Fc^2^)/3'
_atom_sites_solution_primary     ?
_atom_sites_solution_secondary   ?
_atom_sites_solution_hydrogens   geom
_refine_ls_hydrogen_treatment    constr
_refine_ls_extinction_method     none
_refine_ls_extinction_coef       .
_refine_ls_number_reflns         5837
_refine_ls_number_parameters     322
_refine_ls_number_restraints     0
_refine_ls_R_factor_all          0.0468
_refine_ls_R_factor_gt           0.0409
_refine_ls_wR_factor_ref         0.1198
_refine_ls_wR_factor_gt          0.1096
_refine_ls_goodness_of_fit_ref   1.065
_refine_ls_restrained_S_all      1.065
_refine_ls_shift/su_max          0.001
_refine_ls_shift/su_mean         0.000

loop_
_atom_site_label
_atom_site_type_symbol
_atom_site_fract_x
_atom_site_fract_y
_atom_site_fract_z
_atom_site_U_iso_or_equiv
_atom_site_adp_type
_atom_site_occupancy
_atom_site_site_symmetry_order
_atom_site_calc_flag
_atom_site_refinement_flags_posn
_atom_site_refinement_flags_adp
_atom_site_refinement_flags_occupancy
_atom_site_disorder_assembly
_atom_site_disorder_group
Cl1 Cl 0.45276(4) 0.78341(3) 0.17166(3) 0.04885(14) Uani 1 1 d . . . . .
N3 N 0.62121(8) 0.20689(7) 0.16144(7) 0.0259(2) Uani 1 1 d . . . . .
N5 N 0.44374(10) 0.41401(8) 0.22108(8) 0.0342(3) Uani 1 1 d . . . . .
N2 N 0.65158(9) 0.22169(8) 0.44458(8) 0.0330(3) Uani 1 1 d . . . . .
N1 N 0.48907(9) 0.24307(7) 0.42504(8) 0.0270(2) Uani 1 1 d . . . . .
C1 C 0.55844(10) 0.24191(8) 0.38132(9) 0.0251(3) Uani 1 1 d . . . . .
N4 N 0.54040(9) 0.10794(8) 0.21000(8) 0.0292(3) Uani 1 1 d . . . . .
C12 C 0.56539(10) 0.19410(9) 0.21664(9) 0.0249(3) Uani 1 1 d . . . . .
C23 C 0.49276(10) 0.34663(9) 0.24616(9) 0.0271(3) Uani 1 1 d . . . . .
C3 C 0.53915(12) 0.22432(10) 0.51654(10) 0.0347(3) Uani 1 1 d . . . . .
C2 C 0.64056(13) 0.21053(11) 0.52859(10) 0.0402(4) Uani 1 1 d . . . . .
B1 B 0.53696(11) 0.26287(10) 0.27826(10) 0.0254(3) Uani 1 1 d . . . . .
C7 C 0.37643(11) 0.25959(10) 0.37765(10) 0.0335(3) Uani 1 1 d . . . . .
H7 H 0.365500 0.262271 0.311401 0.040 Uiso 1 1 calc R U . . .
C15 C 0.66537(11) 0.29302(10) 0.15260(10) 0.0336(3) Uani 1 1 d . . . . .
H15 H 0.655154 0.331437 0.200290 0.040 Uiso 1 1 calc R U . . .
C13 C 0.63113(11) 0.12886(10) 0.11970(9) 0.0300(3) Uani 1 1 d . . . . .
C21 C 0.68466(13) 0.11830(11) 0.05233(10) 0.0397(4) Uani 1 1 d . . . . .
H21A H 0.678370 0.057556 0.031398 0.060 Uiso 1 1 calc R U . . .
H21B H 0.758302 0.133351 0.080816 0.060 Uiso 1 1 calc R U . . .
H21C H 0.652491 0.157050 0.000530 0.060 Uiso 1 1 calc R U . . .
C14 C 0.58167(12) 0.06644(10) 0.15091(10) 0.0328(3) Uani 1 1 d . . . . .
C18 C 0.46705(12) 0.07030(10) 0.25077(10) 0.0343(3) Uani 1 1 d . . . . .
H18 H 0.444024 0.119580 0.281076 0.041 Uiso 1 1 calc R U . . .
C4 C 0.74894(11) 0.22084(12) 0.42326(12) 0.0418(4) Uani 1 1 d . . . . .
H4 H 0.729144 0.238412 0.358168 0.050 Uiso 1 1 calc R U . . .
C9 C 0.34409(14) 0.34795(11) 0.40289(14) 0.0490(4) Uani 1 1 d . . . . .
H9A H 0.357448 0.349730 0.468294 0.073 Uiso 1 1 calc R U . . .
H9B H 0.269813 0.357101 0.369888 0.073 Uiso 1 1 calc R U . . .
H9C H 0.384127 0.394063 0.386764 0.073 Uiso 1 1 calc R U . . .
C11 C 0.48741(16) 0.22136(13) 0.58571(12) 0.0501(4) Uani 1 1 d . . . . .
H11A H 0.440398 0.171041 0.573848 0.075 Uiso 1 1 calc R U . . .
H11B H 0.447631 0.275212 0.582446 0.075 Uiso 1 1 calc R U . . .
H11C H 0.540183 0.215872 0.646316 0.075 Uiso 1 1 calc R U . . .
C24 C 0.48693(13) 0.50439(10) 0.22496(11) 0.0397(4) Uani 1 1 d . . . . .
C26 C 0.44330(16) 0.54063(11) 0.12922(12) 0.0511(4) Uani 1 1 d . . . . .
H26A H 0.471917 0.507814 0.089734 0.077 Uiso 1 1 calc R U . . .
H26B H 0.462391 0.602369 0.129608 0.077 Uiso 1 1 calc R U . . .
H26C H 0.367418 0.535110 0.106523 0.077 Uiso 1 1 calc R U . . .
C5 C 0.82696(14) 0.28790(13) 0.47748(15) 0.0537(5) Uani 1 1 d . . . . .
H5A H 0.792380 0.344506 0.473911 0.081 Uiso 1 1 calc R U . . .
H5B H 0.883093 0.293361 0.452646 0.081 Uiso 1 1 calc R U . . .
H5C H 0.855910 0.269234 0.540974 0.081 Uiso 1 1 calc R U . . .
C22 C 0.57540(16) -0.02896(11) 0.13076(13) 0.0484(4) Uani 1 1 d . . . . .
H22A H 0.542590 -0.038011 0.065258 0.073 Uiso 1 1 calc R U . . .
H22B H 0.533927 -0.057725 0.162389 0.073 Uiso 1 1 calc R U . . .
H22C H 0.645547 -0.053889 0.151392 0.073 Uiso 1 1 calc R U . . .
C8 C 0.30951(13) 0.18471(12) 0.38992(13) 0.0469(4) Uani 1 1 d . . . . .
H8A H 0.336336 0.129281 0.375862 0.070 Uiso 1 1 calc R U . . .
H8B H 0.237718 0.192917 0.348971 0.070 Uiso 1 1 calc R U . . .
H8C H 0.311373 0.183724 0.452811 0.070 Uiso 1 1 calc R U . . .
C20 C 0.37004(14) 0.03412(13) 0.17949(13) 0.0527(5) Uani 1 1 d . . . . .
H20A H 0.343408 0.076579 0.130171 0.079 Uiso 1 1 calc R U . . .
H20B H 0.317056 0.022986 0.206932 0.079 Uiso 1 1 calc R U . . .
H20C H 0.386953 -0.020584 0.155316 0.079 Uiso 1 1 calc R U . . .
C27 C 0.4454(2) 0.55654(12) 0.28708(14) 0.0628(6) Uani 1 1 d . . . . .
H27A H 0.369836 0.549245 0.267755 0.094 Uiso 1 1 calc R U . . .
H27B H 0.461955 0.618492 0.284110 0.094 Uiso 1 1 calc R U . . .
H27C H 0.477504 0.535573 0.349523 0.094 Uiso 1 1 calc R U . . .
C19 C 0.51805(16) 0.00375(14) 0.32377(13) 0.0547(5) Uani 1 1 d . . . . .
H19A H 0.535497 -0.048568 0.296065 0.082 Uiso 1 1 calc R U . . .
H19B H 0.470095 -0.011975 0.355226 0.082 Uiso 1 1 calc R U . . .
H19C H 0.581592 0.028681 0.367320 0.082 Uiso 1 1 calc R U . . .
C16 C 0.78129(16) 0.28867(17) 0.1720(2) 0.0783(8) Uani 1 1 d . . . . .
H16A H 0.814744 0.256619 0.228589 0.117 Uiso 1 1 calc R U . . .
H16B H 0.809646 0.348022 0.177778 0.117 Uiso 1 1 calc R U . . .
H16C H 0.794541 0.258534 0.122018 0.117 Uiso 1 1 calc R U . . .
C17 C 0.60490(19) 0.33420(12) 0.06215(12) 0.0581(5) Uani 1 1 d . . . . .
H17A H 0.610118 0.297187 0.013025 0.087 Uiso 1 1 calc R U . . .
H17B H 0.633635 0.392086 0.058301 0.087 Uiso 1 1 calc R U . . .
H17C H 0.531778 0.340017 0.056526 0.087 Uiso 1 1 calc R U . . .
C25 C 0.60509(15) 0.50586(13) 0.25767(15) 0.0608(5) Uani 1 1 d . . . . .
H25A H 0.632943 0.477159 0.316962 0.091 Uiso 1 1 calc R U . . .
H25B H 0.629354 0.566523 0.263094 0.091 Uiso 1 1 calc R U . . .
H25C H 0.629098 0.474853 0.214042 0.091 Uiso 1 1 calc R U . . .
C6 C 0.79494(15) 0.13056(14) 0.4305(2) 0.0723(7) Uani 1 1 d . . . . .
H6A H 0.816795 0.110735 0.493605 0.108 Uiso 1 1 calc R U . . .
H6B H 0.855217 0.131979 0.410613 0.108 Uiso 1 1 calc R U . . .
H6C H 0.742710 0.090268 0.391871 0.108 Uiso 1 1 calc R U . . .
C10 C 0.72600(17) 0.18722(19) 0.61493(13) 0.0722(7) Uani 1 1 d . . . . .
H10A H 0.697121 0.179398 0.663392 0.108 Uiso 1 1 calc R U . . .
H10B H 0.777709 0.234220 0.631508 0.108 Uiso 1 1 calc R U . . .
H10C H 0.759106 0.132789 0.606422 0.108 Uiso 1 1 calc R U . . .

loop_
_atom_site_aniso_label
_atom_site_aniso_U_11
_atom_site_aniso_U_22
_atom_site_aniso_U_33
_atom_site_aniso_U_23
_atom_site_aniso_U_13
_atom_site_aniso_U_12
Cl1 0.0601(3) 0.0386(2) 0.0361(2) 0.00492(15) 0.00176(18) -0.01478(18)
N3 0.0245(5) 0.0301(6) 0.0239(5) 0.0023(4) 0.0093(4) -0.0010(4)
N5 0.0343(6) 0.0272(6) 0.0363(7) 0.0045(5) 0.0062(5) 0.0001(5)
N2 0.0267(6) 0.0398(7) 0.0290(6) 0.0037(5) 0.0051(5) 0.0041(5)
N1 0.0295(6) 0.0279(6) 0.0251(6) 0.0024(5) 0.0112(5) 0.0038(5)
C1 0.0258(6) 0.0231(6) 0.0260(6) 0.0014(5) 0.0087(5) 0.0026(5)
N4 0.0355(6) 0.0271(6) 0.0297(6) 0.0002(5) 0.0172(5) -0.0009(5)
C12 0.0237(6) 0.0271(7) 0.0231(6) 0.0032(5) 0.0072(5) 0.0005(5)
C23 0.0261(6) 0.0295(7) 0.0250(6) 0.0009(5) 0.0079(5) -0.0037(5)
C3 0.0459(8) 0.0323(7) 0.0254(7) 0.0031(6) 0.0118(6) 0.0018(6)
C2 0.0425(8) 0.0464(9) 0.0264(7) 0.0066(6) 0.0051(6) 0.0030(7)
B1 0.0239(7) 0.0269(7) 0.0254(7) 0.0018(6) 0.0086(6) -0.0005(6)
C7 0.0275(7) 0.0389(8) 0.0370(8) 0.0055(6) 0.0148(6) 0.0058(6)
C15 0.0332(7) 0.0352(8) 0.0372(8) -0.0008(6) 0.0183(6) -0.0092(6)
C13 0.0325(7) 0.0332(7) 0.0258(7) -0.0002(6) 0.0121(6) 0.0036(6)
C21 0.0461(9) 0.0471(9) 0.0327(8) 0.0015(7) 0.0221(7) 0.0041(7)
C14 0.0400(8) 0.0318(7) 0.0308(7) -0.0003(6) 0.0176(6) 0.0018(6)
C18 0.0427(8) 0.0293(7) 0.0390(8) -0.0013(6) 0.0245(7) -0.0049(6)
C4 0.0242(7) 0.0569(10) 0.0416(9) 0.0017(7) 0.0079(6) 0.0051(7)
C9 0.0486(10) 0.0428(9) 0.0665(11) 0.0100(8) 0.0340(9) 0.0164(8)
C11 0.0709(12) 0.0539(11) 0.0328(8) 0.0056(7) 0.0273(8) 0.0024(9)
C24 0.0492(9) 0.0245(7) 0.0409(8) 0.0035(6) 0.0097(7) -0.0036(6)
C26 0.0716(12) 0.0326(8) 0.0455(10) 0.0080(7) 0.0156(9) 0.0009(8)
C5 0.0419(9) 0.0509(11) 0.0661(12) 0.0024(9) 0.0159(9) -0.0059(8)
C22 0.0730(12) 0.0321(8) 0.0535(10) -0.0053(7) 0.0392(9) 0.0011(8)
C8 0.0378(8) 0.0503(10) 0.0576(10) 0.0028(8) 0.0230(8) -0.0036(7)
C20 0.0443(9) 0.0584(11) 0.0577(11) 0.0019(9) 0.0207(8) -0.0143(8)
C27 0.1026(17) 0.0341(9) 0.0583(12) -0.0027(8) 0.0361(12) -0.0049(10)
C19 0.0579(11) 0.0601(12) 0.0510(10) 0.0204(9) 0.0252(9) -0.0044(9)
C16 0.0398(11) 0.0790(16) 0.126(2) -0.0297(15) 0.0417(13) -0.0246(10)
C17 0.0970(16) 0.0380(9) 0.0392(9) 0.0079(8) 0.0232(10) -0.0096(10)
C25 0.0538(11) 0.0416(10) 0.0730(13) 0.0044(9) 0.0041(10) -0.0174(8)
C6 0.0379(10) 0.0570(12) 0.119(2) -0.0214(13) 0.0229(11) 0.0032(9)
C10 0.0560(12) 0.1101(19) 0.0354(10) 0.0243(11) -0.0035(9) 0.0066(12)

_geom_special_details            
;
 All esds (except the esd in the dihedral angle between two l.s. planes)
 are estimated using the full covariance matrix.  The cell esds are taken
 into account individually in the estimation of esds in distances, angles
 and torsion angles; correlations between esds in cell parameters are only
 used when they are defined by crystal symmetry.  An approximate (isotropic)
 treatment of cell esds is used for estimating esds involving l.s. planes.
;

loop_
_geom_bond_atom_site_label_1
_geom_bond_atom_site_label_2
_geom_bond_distance
_geom_bond_site_symmetry_2
_geom_bond_publ_flag
N3 C12 1.3556(17) . ?
N3 C13 1.3918(18) . ?
N3 C15 1.4773(17) . ?
N5 C23 1.2196(18) . ?
N5 C24 1.4978(18) . ?
N2 C1 1.3551(17) . ?
N2 C2 1.390(2) . ?
N2 C4 1.4853(19) . ?
N1 C1 1.3532(17) . ?
N1 C3 1.3918(18) . ?
N1 C7 1.4861(18) . ?
C1 B1 1.5754(19) . ?
N4 C12 1.3574(18) . ?
N4 C14 1.3968(18) . ?
N4 C18 1.4837(17) . ?
C12 B1 1.568(2) . ?
C23 B1 1.433(2) . ?
C3 C2 1.354(2) . ?
C3 C11 1.491(2) . ?
C2 C10 1.497(2) . ?
C7 C9 1.518(2) . ?
C7 C8 1.522(2) . ?
C15 C17 1.513(2) . ?
C15 C16 1.513(2) . ?
C13 C14 1.358(2) . ?
C13 C21 1.4917(19) . ?
C14 C22 1.490(2) . ?
C18 C19 1.512(2) . ?
C18 C20 1.516(2) . ?
C4 C6 1.507(3) . ?
C4 C5 1.514(2) . ?
C24 C27 1.517(3) . ?
C24 C26 1.518(2) . ?
C24 C25 1.521(3) . ?

loop_
_geom_angle_atom_site_label_1
_geom_angle_atom_site_label_2
_geom_angle_atom_site_label_3
_geom_angle
_geom_angle_site_symmetry_1
_geom_angle_site_symmetry_3
_geom_angle_publ_flag
C12 N3 C13 110.29(11) . . ?
C12 N3 C15 122.01(11) . . ?
C13 N3 C15 127.68(11) . . ?
C23 N5 C24 127.00(13) . . ?
C1 N2 C2 109.86(12) . . ?
C1 N2 C4 121.96(12) . . ?
C2 N2 C4 127.97(13) . . ?
C1 N1 C3 109.86(12) . . ?
C1 N1 C7 122.66(11) . . ?
C3 N1 C7 127.45(12) . . ?
N1 C1 N2 106.29(11) . . ?
N1 C1 B1 127.26(12) . . ?
N2 C1 B1 126.42(12) . . ?
C12 N4 C14 110.07(11) . . ?
C12 N4 C18 122.35(11) . . ?
C14 N4 C18 127.03(12) . . ?
N3 C12 N4 105.95(11) . . ?
N3 C12 B1 127.93(12) . . ?
N4 C12 B1 126.10(11) . . ?
N5 C23 B1 171.44(14) . . ?
C2 C3 N1 106.98(13) . . ?
C2 C3 C11 128.24(15) . . ?
N1 C3 C11 124.78(15) . . ?
C3 C2 N2 107.01(13) . . ?
C3 C2 C10 127.44(16) . . ?
N2 C2 C10 125.56(16) . . ?
C23 B1 C12 123.26(12) . . ?
C23 B1 C1 116.72(12) . . ?
C12 B1 C1 120.01(12) . . ?
N1 C7 C9 111.58(13) . . ?
N1 C7 C8 112.11(12) . . ?
C9 C7 C8 113.21(13) . . ?
N3 C15 C17 110.55(13) . . ?
N3 C15 C16 112.23(15) . . ?
C17 C15 C16 113.77(17) . . ?
C14 C13 N3 106.91(11) . . ?
C14 C13 C21 127.63(14) . . ?
N3 C13 C21 125.45(13) . . ?
C13 C14 N4 106.77(12) . . ?
C13 C14 C22 127.73(13) . . ?
N4 C14 C22 125.45(13) . . ?
N4 C18 C19 112.61(13) . . ?
N4 C18 C20 112.07(13) . . ?
C19 C18 C20 111.80(14) . . ?
N2 C4 C6 112.14(15) . . ?
N2 C4 C5 112.49(14) . . ?
C6 C4 C5 112.54(15) . . ?
N5 C24 C27 106.30(14) . . ?
N5 C24 C26 106.42(13) . . ?
C27 C24 C26 109.79(15) . . ?
N5 C24 C25 112.80(13) . . ?
C27 C24 C25 111.63(17) . . ?
C26 C24 C25 109.72(15) . . ?

_refine_diff_density_max         0.296
_refine_diff_density_min         -0.354
_refine_diff_density_rms         0.039

_shelx_res_file                  
;
REM P2(1)/n (#14 in standard setting)
TITL CU-2271 in P2(1)/n
    C:\Users\THADLI~1\XRay\CU-2271\CU-2271.res
    created by SHELXL-2016/6 at 14:49:01 on 15-May-2017
CELL 1.54184 13.7173 15.3059 15.7157 90.000 110.275 90.000
ZERR 4.0000 0.0002 0.0002 0.0002 0.000 0.002 0.000
LATT 1
SYMM 0.5-X, 0.5+Y, 0.5-Z
SFAC C H B N CL
UNIT 108 196 4 20 4
MERG 2
OMIT -2 140
SHEL 7.00 0.00
FMAP
GRID
PLAN
TEMP -100
L.S. 20
ACTA
WGHT    0.058400    0.988900
FVAR       5.39422
CL1   5    0.452761    0.783407    0.171663    11.00000    0.06012    0.03863 =
         0.03607    0.00492    0.00176   -0.01478
N3    4    0.621208    0.206892    0.161436    11.00000    0.02448    0.03014 =
         0.02389    0.00234    0.00927   -0.00097
N5    4    0.443742    0.414007    0.221083    11.00000    0.03432    0.02719 =
         0.03634    0.00448    0.00624    0.00014
N2    4    0.651579    0.221694    0.444582    11.00000    0.02670    0.03976 =
         0.02901    0.00370    0.00513    0.00410
N1    4    0.489070    0.243068    0.425042    11.00000    0.02949    0.02787 =
         0.02509    0.00242    0.01123    0.00378
C1    1    0.558441    0.241912    0.381316    11.00000    0.02580    0.02313 =
         0.02600    0.00144    0.00868    0.00263
N4    4    0.540400    0.107942    0.210005    11.00000    0.03552    0.02712 =
         0.02974    0.00019    0.01725   -0.00090
C12   1    0.565393    0.194100    0.216643    11.00000    0.02372    0.02710 =
         0.02314    0.00322    0.00725    0.00049
C23   1    0.492764    0.346630    0.246161    11.00000    0.02614    0.02953 =
         0.02497    0.00088    0.00788   -0.00374
C3    1    0.539147    0.224322    0.516535    11.00000    0.04586    0.03229 =
         0.02541    0.00309    0.01184    0.00181
C2    1    0.640560    0.210534    0.528591    11.00000    0.04254    0.04636 =
         0.02638    0.00656    0.00509    0.00302
B1    3    0.536959    0.262869    0.278263    11.00000    0.02394    0.02689 =
         0.02542    0.00177    0.00857   -0.00051
C7    1    0.376426    0.259588    0.377650    11.00000    0.02750    0.03892 =
         0.03700    0.00546    0.01475    0.00581
AFIX  13
H7    2    0.365500    0.262271    0.311401    11.00000   -1.20000
AFIX   0
C15   1    0.665370    0.293021    0.152595    11.00000    0.03320    0.03521 =
         0.03723   -0.00081    0.01832   -0.00922
AFIX  13
H15   2    0.655154    0.331437    0.200290    11.00000   -1.20000
AFIX   0
C13   1    0.631134    0.128859    0.119704    11.00000    0.03251    0.03318 =
         0.02584   -0.00016    0.01206    0.00363
C21   1    0.684665    0.118298    0.052335    11.00000    0.04608    0.04709 =
         0.03266    0.00148    0.02214    0.00410
AFIX 137
H21A  2    0.678370    0.057556    0.031398    11.00000   -1.50000
H21B  2    0.758302    0.133351    0.080816    11.00000   -1.50000
H21C  2    0.652491    0.157050    0.000530    11.00000   -1.50000
AFIX   0
C14   1    0.581675    0.066440    0.150912    11.00000    0.03995    0.03178 =
         0.03078   -0.00026    0.01760    0.00177
C18   1    0.467051    0.070295    0.250766    11.00000    0.04270    0.02926 =
         0.03901   -0.00131    0.02447   -0.00488
AFIX  13
H18   2    0.444024    0.119580    0.281076    11.00000   -1.20000
AFIX   0
C4    1    0.748940    0.220839    0.423260    11.00000    0.02418    0.05695 =
         0.04159    0.00173    0.00793    0.00512
AFIX  13
H4    2    0.729144    0.238412    0.358168    11.00000   -1.20000
AFIX   0
C9    1    0.344087    0.347953    0.402886    11.00000    0.04855    0.04284 =
         0.06655    0.01004    0.03401    0.01637
AFIX 137
H9A   2    0.357448    0.349730    0.468294    11.00000   -1.50000
H9B   2    0.269813    0.357101    0.369888    11.00000   -1.50000
H9C   2    0.384127    0.394063    0.386764    11.00000   -1.50000
AFIX   0
C11   1    0.487408    0.221358    0.585712    11.00000    0.07090    0.05392 =
         0.03280    0.00559    0.02731    0.00241
AFIX 137
H11A  2    0.440398    0.171041    0.573848    11.00000   -1.50000
H11B  2    0.447631    0.275212    0.582446    11.00000   -1.50000
H11C  2    0.540183    0.215872    0.646316    11.00000   -1.50000
AFIX   0
C24   1    0.486925    0.504391    0.224958    11.00000    0.04919    0.02454 =
         0.04086    0.00353    0.00973   -0.00362
C26   1    0.443295    0.540634    0.129218    11.00000    0.07157    0.03263 =
         0.04551    0.00802    0.01560    0.00085
AFIX 137
H26A  2    0.471917    0.507814    0.089734    11.00000   -1.50000
H26B  2    0.462391    0.602369    0.129608    11.00000   -1.50000
H26C  2    0.367418    0.535110    0.106523    11.00000   -1.50000
AFIX   0
C5    1    0.826963    0.287901    0.477481    11.00000    0.04190    0.05090 =
         0.06612    0.00242    0.01592   -0.00585
AFIX 137
H5A   2    0.792380    0.344506    0.473911    11.00000   -1.50000
H5B   2    0.883093    0.293361    0.452646    11.00000   -1.50000
H5C   2    0.855910    0.269234    0.540974    11.00000   -1.50000
AFIX   0
C22   1    0.575397   -0.028963    0.130763    11.00000    0.07304    0.03211 =
         0.05354   -0.00527    0.03922    0.00106
AFIX 137
H22A  2    0.542590   -0.038011    0.065258    11.00000   -1.50000
H22B  2    0.533927   -0.057725    0.162389    11.00000   -1.50000
H22C  2    0.645547   -0.053889    0.151392    11.00000   -1.50000
AFIX   0
C8    1    0.309507    0.184714    0.389915    11.00000    0.03779    0.05027 =
         0.05763    0.00283    0.02303   -0.00363
AFIX 137
H8A   2    0.336336    0.129281    0.375862    11.00000   -1.50000
H8B   2    0.237718    0.192917    0.348971    11.00000   -1.50000
H8C   2    0.311373    0.183724    0.452811    11.00000   -1.50000
AFIX   0
C20   1    0.370040    0.034121    0.179495    11.00000    0.04431    0.05840 =
         0.05768    0.00187    0.02071   -0.01427
AFIX 137
H20A  2    0.343408    0.076579    0.130171    11.00000   -1.50000
H20B  2    0.317056    0.022986    0.206932    11.00000   -1.50000
H20C  2    0.386953   -0.020584    0.155316    11.00000   -1.50000
AFIX   0
C27   1    0.445379    0.556539    0.287083    11.00000    0.10264    0.03405 =
         0.05825   -0.00271    0.03611   -0.00491
AFIX 137
H27A  2    0.369836    0.549245    0.267755    11.00000   -1.50000
H27B  2    0.461955    0.618492    0.284110    11.00000   -1.50000
H27C  2    0.477504    0.535573    0.349523    11.00000   -1.50000
AFIX   0
C19   1    0.518045    0.003754    0.323767    11.00000    0.05794    0.06005 =
         0.05096    0.02035    0.02517   -0.00443
AFIX 137
H19A  2    0.535497   -0.048568    0.296065    11.00000   -1.50000
H19B  2    0.470095   -0.011975    0.355226    11.00000   -1.50000
H19C  2    0.581592    0.028681    0.367320    11.00000   -1.50000
AFIX   0
C16   1    0.781289    0.288665    0.171950    11.00000    0.03981    0.07904 =
         0.12629   -0.02971    0.04166   -0.02462
AFIX 137
H16A  2    0.814744    0.256619    0.228589    11.00000   -1.50000
H16B  2    0.809646    0.348022    0.177778    11.00000   -1.50000
H16C  2    0.794541    0.258534    0.122018    11.00000   -1.50000
AFIX   0
C17   1    0.604901    0.334204    0.062147    11.00000    0.09695    0.03795 =
         0.03918    0.00788    0.02318   -0.00964
AFIX 137
H17A  2    0.610118    0.297187    0.013025    11.00000   -1.50000
H17B  2    0.633635    0.392086    0.058301    11.00000   -1.50000
H17C  2    0.531778    0.340017    0.056526    11.00000   -1.50000
AFIX   0
C25   1    0.605093    0.505862    0.257674    11.00000    0.05382    0.04155 =
         0.07300    0.00444    0.00412   -0.01738
AFIX 137
H25A  2    0.632943    0.477159    0.316962    11.00000   -1.50000
H25B  2    0.629354    0.566523    0.263094    11.00000   -1.50000
H25C  2    0.629098    0.474853    0.214042    11.00000   -1.50000
AFIX   0
C6    1    0.794936    0.130565    0.430467    11.00000    0.03787    0.05702 =
         0.11875   -0.02137    0.02291    0.00323
AFIX 137
H6A   2    0.816795    0.110735    0.493605    11.00000   -1.50000
H6B   2    0.855217    0.131979    0.410613    11.00000   -1.50000
H6C   2    0.742710    0.090268    0.391871    11.00000   -1.50000
AFIX   0
C10   1    0.725997    0.187224    0.614929    11.00000    0.05596    0.11005 =
         0.03544    0.02426   -0.00354    0.00658
AFIX 137
H10A  2    0.697121    0.179398    0.663392    11.00000   -1.50000
H10B  2    0.777709    0.234220    0.631508    11.00000   -1.50000
H10C  2    0.759106    0.132789    0.606422    11.00000   -1.50000
AFIX   0
HKLF 4


REM  CU-2271 in P2(1)/n
REM R1 =  0.0409 for    5160 Fo > 4sig(Fo)  and  0.0468 for all    5837 data
REM    322 parameters refined using      0 restraints

END

WGHT      0.0584      0.9889

REM Highest difference peak  0.296,  deepest hole -0.354,  1-sigma level  0.039
Q1    1   0.6213 -0.0396  0.0908  11.00000  0.05    0.30
Q2    1   0.5569  0.2522  0.3307  11.00000  0.05    0.27
Q3    1   0.5545  0.2332  0.2490  11.00000  0.05    0.26
Q4    1   0.5970  0.0979  0.1273  11.00000  0.05    0.23
Q5    1   0.4833  0.2855  0.2432  11.00000  0.05    0.22
Q6    1   0.4997 -0.0415  0.0968  11.00000  0.05    0.20
Q7    1   0.5427  0.3130  0.2654  11.00000  0.05    0.20
Q8    1   0.6156 -0.0649  0.1940  11.00000  0.05    0.20
Q9    1   0.6163  0.1728  0.1310  11.00000  0.05    0.19
Q10   1   0.6376  0.2486  0.1573  11.00000  0.05    0.19
Q11   1   0.5613  0.0842  0.1814  11.00000  0.05    0.18
Q12   1   0.6617  0.1169  0.0907  11.00000  0.05    0.16
Q13   1   0.6998  0.1443  0.6491  11.00000  0.05    0.16
Q14   1   0.3605  0.3050  0.3943  11.00000  0.05    0.16
Q15   1   0.4991  0.7244  0.1962  11.00000  0.05    0.15
Q16   1   0.5427  0.0433  0.3740  11.00000  0.05    0.14
Q17   1   0.4668  0.3991  0.2759  11.00000  0.05    0.14
Q18   1   0.5914  0.2064  0.1936  11.00000  0.05    0.14
Q19   1   0.5188  0.2258  0.3961  11.00000  0.05    0.14
Q20   1   0.4784  0.8430  0.1347  11.00000  0.05    0.14
;
_shelx_res_checksum              1677
####################################################################### 
# 
# This file contains crystal structure data downloaded from the 
# Cambridge Structural Database (CSD) hosted by the Cambridge 
# Crystallographic Data Centre (CCDC).
# 
# Full information about CCDC data access policies and citation 
# guidelines are available at http://www.ccdc.cam.ac.uk/access/V1 
# 
# Audit and citation data items may have been added by the CCDC. 
# Please retain this information to preserve the provenance of 
# this file and to allow appropriate attribution of the data. 
# 
#######################################################################

data_compound_4-Cy
_database_code_depnum_ccdc_archive 'CCDC 1579158'
_audit_update_record             
;
2017-10-10 deposited with the CCDC.
2018-02-05 downloaded from the CCDC.
;

_audit_creation_method           SHELXL-2016/6
_shelx_SHELXL_version_number     2016/6
_chemical_name_systematic        ?
_chemical_name_common            ?
_chemical_melting_point          ?
_chemical_formula_moiety         'C33 H59 B Cl N5 O'
_chemical_formula_sum            'C33 H59 B Cl N5 O'
_chemical_formula_weight         588.11

loop_
_atom_type_symbol
_atom_type_description
_atom_type_scat_dispersion_real
_atom_type_scat_dispersion_imag
_atom_type_scat_source
C C 0.0181 0.0091 'International Tables Vol C Tables 4.2.6.8 and 6.1.1.4'
H H 0.0000 0.0000 'International Tables Vol C Tables 4.2.6.8 and 6.1.1.4'
B B 0.0090 0.0039 'International Tables Vol C Tables 4.2.6.8 and 6.1.1.4'
N N 0.0311 0.0180 'International Tables Vol C Tables 4.2.6.8 and 6.1.1.4'
O O 0.0492 0.0322 'International Tables Vol C Tables 4.2.6.8 and 6.1.1.4'
Cl Cl 0.3639 0.7018 'International Tables Vol C Tables 4.2.6.8 and 6.1.1.4'

_space_group_crystal_system      orthorhombic
_space_group_IT_number           61
_space_group_name_H-M_alt        'P b c a'
_space_group_name_Hall           '-P 2ac 2ab'

_shelx_space_group_comment       
;
The symmetry employed for this shelxl refinement is uniquely defined
by the following loop, which should always be used as a source of
symmetry information in preference to the above space-group names.
They are only intended as comments.
;

loop_
_space_group_symop_operation_xyz
'x, y, z'
'-x+1/2, -y, z+1/2'
'x+1/2, -y+1/2, -z'
'-x, y+1/2, -z+1/2'
'-x, -y, -z'
'x-1/2, y, -z-1/2'
'-x-1/2, y-1/2, z'
'x, -y-1/2, z-1/2'

_cell_length_a                   15.6878(2)
_cell_length_b                   12.34570(10)
_cell_length_c                   36.8495(5)
_cell_angle_alpha                90
_cell_angle_beta                 90
_cell_angle_gamma                90
_cell_volume                     7136.90(14)
_cell_formula_units_Z            8
_cell_measurement_temperature    150(2)
_cell_measurement_reflns_used    8513
_cell_measurement_theta_min      2.3760
_cell_measurement_theta_max      73.4970

_exptl_crystal_description       rod
_exptl_crystal_colour            yellow
_exptl_crystal_density_meas      ?
_exptl_crystal_density_method    ?
_exptl_crystal_density_diffrn    1.095
_exptl_crystal_F_000             2576
_exptl_crystal_size_max          0.290
_exptl_crystal_size_mid          0.190
_exptl_crystal_size_min          0.120
_exptl_absorpt_coefficient_mu    1.172
_shelx_estimated_absorpt_T_min   0.727
_shelx_estimated_absorpt_T_max   0.872
_exptl_absorpt_correction_type   multi-scan
_exptl_absorpt_correction_T_min  0.52737
_exptl_absorpt_correction_T_max  1.00000
_exptl_absorpt_process_details   
;
CrysAlisPro 1.171.38.43c (Rigaku Oxford Diffraction, 2015)
Empirical absorption correction using spherical harmonics,
 implemented in SCALE3 ABSPACK scaling algorithm.
;
_exptl_absorpt_special_details   ?
_diffrn_ambient_temperature      150(2)
_diffrn_radiation_wavelength     1.54184
_diffrn_radiation_type           CuK\a
_diffrn_source                   'micro-focus sealed X-ray tube'
_diffrn_measurement_device_type  'SuperNova, Single source at offset, Atlas'
_diffrn_measurement_method       '\w scans'
_diffrn_detector_area_resol_mean 10.5435
_diffrn_reflns_number            27357
_diffrn_reflns_av_unetI/netI     0.0267
_diffrn_reflns_av_R_equivalents  0.0372
_diffrn_reflns_limit_h_min       -19
_diffrn_reflns_limit_h_max       18
_diffrn_reflns_limit_k_min       -14
_diffrn_reflns_limit_k_max       14
_diffrn_reflns_limit_l_min       -44
_diffrn_reflns_limit_l_max       42
_diffrn_reflns_theta_min         6.627
_diffrn_reflns_theta_max         69.998
_diffrn_reflns_theta_full        67.684
_diffrn_measured_fraction_theta_max 0.997
_diffrn_measured_fraction_theta_full 0.998
_diffrn_reflns_Laue_measured_fraction_max 0.997
_diffrn_reflns_Laue_measured_fraction_full 0.998
_diffrn_reflns_point_group_measured_fraction_max 0.997
_diffrn_reflns_point_group_measured_fraction_full 0.998
_reflns_number_total             6743
_reflns_number_gt                5544
_reflns_threshold_expression     'I > 2\s(I)'
_reflns_Friedel_coverage         0.000
_reflns_Friedel_fraction_max     .
_reflns_Friedel_fraction_full    .

_reflns_special_details          
;
 Reflections were merged by SHELXL according to the crystal
 class for the calculation of statistics and refinement.
 
 _reflns_Friedel_fraction is defined as the number of unique
 Friedel pairs measured divided by the number that would be
 possible theoretically, ignoring centric projections and
 systematic absences.
;

_computing_data_collection       'CrysAlisPro 1.171.38.43c (Rigaku OD, 2015)'
_computing_cell_refinement       'CrysAlisPro 1.171.38.43c (Rigaku OD, 2015)'
_computing_data_reduction        'CrysAlisPro 1.171.38.43c (Rigaku OD, 2015)'
_computing_structure_solution    ?
_computing_structure_refinement  'SHELXL-2016/6 (Sheldrick, 2016)'
_computing_molecular_graphics    ?
_computing_publication_material  ?
_refine_special_details          ?
_refine_ls_structure_factor_coef Fsqd
_refine_ls_matrix_type           full
_refine_ls_weighting_scheme      calc
_refine_ls_weighting_details     
'w=1/[\s^2^(Fo^2^)+(0.1134P)^2^+3.7558P] where P=(Fo^2^+2Fc^2^)/3'
_atom_sites_solution_primary     ?
_atom_sites_solution_secondary   ?
_atom_sites_solution_hydrogens   geom
_refine_ls_hydrogen_treatment    constr
_refine_ls_extinction_method     none
_refine_ls_extinction_coef       .
_refine_ls_number_reflns         6743
_refine_ls_number_parameters     415
_refine_ls_number_restraints     12
_refine_ls_R_factor_all          0.0765
_refine_ls_R_factor_gt           0.0650
_refine_ls_wR_factor_ref         0.1974
_refine_ls_wR_factor_gt          0.1842
_refine_ls_goodness_of_fit_ref   1.029
_refine_ls_restrained_S_all      1.028
_refine_ls_shift/su_max          0.000
_refine_ls_shift/su_mean         0.000

loop_
_atom_site_label
_atom_site_type_symbol
_atom_site_fract_x
_atom_site_fract_y
_atom_site_fract_z
_atom_site_U_iso_or_equiv
_atom_site_adp_type
_atom_site_occupancy
_atom_site_site_symmetry_order
_atom_site_calc_flag
_atom_site_refinement_flags_posn
_atom_site_refinement_flags_adp
_atom_site_refinement_flags_occupancy
_atom_site_disorder_assembly
_atom_site_disorder_group
Cl1 Cl 0.42445(4) 0.17963(5) 0.06359(2) 0.0576(2) Uani 1 1 d . . . . .
N1 N -0.21079(11) 0.19030(13) 0.07971(5) 0.0318(4) Uani 1 1 d . . . . .
N2 N -0.24297(11) 0.14184(14) 0.13459(5) 0.0324(4) Uani 1 1 d . . . . .
N3 N 0.05490(11) 0.22925(14) 0.08774(5) 0.0356(4) Uani 1 1 d . . . . .
N4 N 0.01869(11) 0.06403(14) 0.10093(5) 0.0355(4) Uani 1 1 d . . . . .
C12 C -0.00498(13) 0.16901(17) 0.10486(6) 0.0338(4) Uani 1 1 d . . . . .
C1 C -0.17856(13) 0.18143(15) 0.11381(5) 0.0308(4) Uani 1 1 d . . . . .
C2 C -0.29537(14) 0.15752(16) 0.07912(6) 0.0345(4) Uani 1 1 d . . . . .
C14 C 0.09477(14) 0.05804(19) 0.08155(6) 0.0390(5) Uani 1 1 d . . . . .
C7 C -0.23116(14) 0.11191(19) 0.17322(6) 0.0397(5) Uani 1 1 d . . . . .
H7 H -0.169210 0.122060 0.178640 0.048 Uiso 1 1 calc R U . . .
C13 C 0.11793(14) 0.16137(19) 0.07354(6) 0.0391(5) Uani 1 1 d . . . . .
C3 C -0.31615(14) 0.12741(17) 0.11355(6) 0.0361(5) Uani 1 1 d . . . . .
C4 C -0.16173(15) 0.23982(18) 0.04947(6) 0.0387(5) Uani 1 1 d . . . . .
H4 H -0.102186 0.249574 0.058588 0.046 Uiso 1 1 calc R U . . .
C15 C 0.04918(16) 0.34901(18) 0.08432(6) 0.0413(5) Uani 1 1 d . . . . .
H15 H -0.009079 0.369661 0.092881 0.050 Uiso 1 1 calc R U . . .
B1 B -0.08561(15) 0.2117(2) 0.12626(7) 0.0340(5) Uani 1 1 d . . . . .
C21 C 0.19659(16) 0.1983(2) 0.05427(8) 0.0540(6) Uani 1 1 d . . . . .
H21A H 0.240141 0.141506 0.055630 0.081 Uiso 1 1 calc R U . . .
H21B H 0.218133 0.264413 0.065763 0.081 Uiso 1 1 calc R U . . .
H21C H 0.183066 0.213078 0.028785 0.081 Uiso 1 1 calc R U . . .
C18 C -0.03203(16) -0.02577(19) 0.11671(7) 0.0460(6) Uani 1 1 d . . . . .
H18 H -0.073800 0.008699 0.133648 0.055 Uiso 1 1 calc R U . . .
C6 C -0.19481(18) 0.35249(19) 0.04056(7) 0.0468(6) Uani 1 1 d . . . . .
H6A H -0.254239 0.347589 0.032529 0.070 Uiso 1 1 calc R U . . .
H6B H -0.160094 0.384217 0.021168 0.070 Uiso 1 1 calc R U . . .
H6C H -0.191414 0.398296 0.062229 0.070 Uiso 1 1 calc R U . . .
C17 C 0.0553(2) 0.3861(2) 0.04479(7) 0.0562(7) Uani 1 1 d . . . . .
H17A H 0.114006 0.376951 0.036177 0.084 Uiso 1 1 calc R U . . .
H17B H 0.039148 0.462572 0.043076 0.084 Uiso 1 1 calc R U . . .
H17C H 0.016820 0.342453 0.029802 0.084 Uiso 1 1 calc R U . . .
C10 C -0.35156(16) 0.15495(19) 0.04636(7) 0.0438(5) Uani 1 1 d . . . . .
H10A H -0.334973 0.094204 0.030762 0.066 Uiso 1 1 calc R U . . .
H10B H -0.345506 0.222980 0.032901 0.066 Uiso 1 1 calc R U . . .
H10C H -0.411014 0.145972 0.053941 0.066 Uiso 1 1 calc R U . . .
C8 C -0.25010(18) -0.0074(2) 0.17927(8) 0.0563(7) Uani 1 1 d . . . . .
H8A H -0.311822 -0.019343 0.178340 0.084 Uiso 1 1 calc R U . . .
H8B H -0.228376 -0.029538 0.203085 0.084 Uiso 1 1 calc R U . . .
H8C H -0.222309 -0.050435 0.160302 0.084 Uiso 1 1 calc R U . . .
C16 C 0.11164(19) 0.4054(2) 0.10935(8) 0.0553(7) Uani 1 1 d . . . . .
H16A H 0.100079 0.384205 0.134501 0.083 Uiso 1 1 calc R U . . .
H16B H 0.105313 0.484035 0.106888 0.083 Uiso 1 1 calc R U . . .
H16C H 0.169928 0.384455 0.102850 0.083 Uiso 1 1 calc R U . . .
C11 C -0.39985(15) 0.0873(2) 0.12713(8) 0.0513(6) Uani 1 1 d . . . . .
H11A H -0.444143 0.102558 0.109082 0.077 Uiso 1 1 calc R U . . .
H11B H -0.413936 0.123964 0.149939 0.077 Uiso 1 1 calc R U . . .
H11C H -0.396523 0.009016 0.131284 0.077 Uiso 1 1 calc R U . . .
C9 C -0.27887(19) 0.1863(3) 0.19857(7) 0.0584(7) Uani 1 1 d . . . . .
H9A H -0.265135 0.261721 0.192728 0.088 Uiso 1 1 calc R U . . .
H9B H -0.262167 0.170830 0.223666 0.088 Uiso 1 1 calc R U . . .
H9C H -0.340309 0.174570 0.195777 0.088 Uiso 1 1 calc R U . . .
C22 C 0.14125(18) -0.0438(2) 0.07300(8) 0.0529(6) Uani 1 1 d . . . . .
H22A H 0.184524 -0.029385 0.054445 0.079 Uiso 1 1 calc R U . . .
H22B H 0.100917 -0.098058 0.063921 0.079 Uiso 1 1 calc R U . . .
H22C H 0.168929 -0.071194 0.095013 0.079 Uiso 1 1 calc R U . . .
C19 C -0.08385(19) -0.0819(2) 0.08826(9) 0.0599(7) Uani 1 1 d . . . . .
H19A H -0.118273 -0.028449 0.075144 0.090 Uiso 1 1 calc R U . . .
H19B H -0.121457 -0.135082 0.099800 0.090 Uiso 1 1 calc R U . . .
H19C H -0.045741 -0.118838 0.071210 0.090 Uiso 1 1 calc R U . . .
C5 C -0.1556(2) 0.1661(2) 0.01676(7) 0.0544(7) Uani 1 1 d . . . . .
H5A H -0.129557 0.097227 0.023927 0.082 Uiso 1 1 calc R U . . .
H5B H -0.120568 0.200707 -0.001948 0.082 Uiso 1 1 calc R U . . .
H5C H -0.212887 0.152631 0.007105 0.082 Uiso 1 1 calc R U . . .
C20 C 0.0206(2) -0.1026(2) 0.13950(9) 0.0621(7) Uani 1 1 d . . . . .
H20A H 0.054058 -0.149860 0.123573 0.093 Uiso 1 1 calc R U . . .
H20B H -0.017214 -0.146696 0.154626 0.093 Uiso 1 1 calc R U . . .
H20C H 0.059219 -0.060858 0.155071 0.093 Uiso 1 1 calc R U . . .
C23 C -0.07297(16) 0.2809(3) 0.15806(7) 0.0350(6) Uani 0.845(4) 1 d . . P A 1
N5 N -0.06179(15) 0.3432(2) 0.18346(6) 0.0424(6) Uani 0.845(4) 1 d . . P A 1
C24 C -0.0505(2) 0.3017(3) 0.22148(8) 0.0536(8) Uani 0.845(4) 1 d . . P A 1
H24 H -0.084246 0.233562 0.224563 0.064 Uiso 0.845(4) 1 calc R U P A 1
C25 C -0.0840(3) 0.3876(5) 0.24769(12) 0.0653(13) Uani 0.845(4) 1 d . . P A 1
H25A H -0.142779 0.407400 0.240538 0.078 Uiso 0.845(4) 1 calc R U P A 1
H25B H -0.086467 0.356285 0.272395 0.078 Uiso 0.845(4) 1 calc R U P A 1
C29 C 0.0431(3) 0.2779(3) 0.22843(10) 0.0683(11) Uani 0.845(4) 1 d . . P A 1
H29A H 0.064813 0.229455 0.209133 0.082 Uiso 0.845(4) 1 calc R U P A 1
H29B H 0.048875 0.239592 0.251904 0.082 Uiso 0.845(4) 1 calc R U P A 1
C28 C 0.0967(3) 0.3806(4) 0.22932(13) 0.0758(12) Uani 0.845(4) 1 d . . P A 1
H28A H 0.097651 0.413516 0.204829 0.091 Uiso 0.845(4) 1 calc R U P A 1
H28B H 0.155982 0.361945 0.236036 0.091 Uiso 0.845(4) 1 calc R U P A 1
C26 C -0.0314(3) 0.4865(4) 0.24865(13) 0.0759(12) Uani 0.845(4) 1 d . . P A 1
H26A H -0.054608 0.536347 0.267237 0.091 Uiso 0.845(4) 1 calc R U P A 1
H26B H -0.035213 0.523378 0.224844 0.091 Uiso 0.845(4) 1 calc R U P A 1
C27 C 0.0606(3) 0.4642(4) 0.25705(15) 0.0833(14) Uani 0.845(4) 1 d . . P A 1
H27A H 0.065909 0.435186 0.281985 0.100 Uiso 0.845(4) 1 calc R U P A 1
H27B H 0.093757 0.532363 0.255633 0.100 Uiso 0.845(4) 1 calc R U P A 1
O1 O -0.1904(3) 0.1350(4) 0.29081(11) 0.1524(17) Uani 1 1 d . . . . .
C30 C -0.2764(4) 0.1230(6) 0.34094(15) 0.137(2) Uani 1 1 d . . . . .
H30A H -0.269971 0.061913 0.358126 0.164 Uiso 1 1 calc R U . . .
H30B H -0.333030 0.156652 0.344530 0.164 Uiso 1 1 calc R U . . .
C31 C -0.2063(4) 0.2048(6) 0.34602(17) 0.145(2) Uani 1 1 d . . . . .
H31A H -0.225966 0.278809 0.339903 0.174 Uiso 1 1 calc R U . . .
H31B H -0.184571 0.204220 0.371249 0.174 Uiso 1 1 calc R U . . .
C32 C -0.1430(4) 0.1683(6) 0.32111(17) 0.132(2) Uani 1 1 d . . . . .
H32A H -0.103289 0.227544 0.314647 0.158 Uiso 1 1 calc R U . . .
H32B H -0.109983 0.107211 0.331394 0.158 Uiso 1 1 calc R U . . .
C33 C -0.2659(4) 0.0872(5) 0.30414(17) 0.1240(18) Uani 1 1 d . . . . .
H33A H -0.261489 0.007265 0.303240 0.149 Uiso 1 1 calc R U . . .
H33B H -0.315327 0.109867 0.289261 0.149 Uiso 1 1 calc R U . . .
N5A N -0.0379(7) 0.2444(9) 0.1916(3) 0.034(3) Uiso 0.155(4) 1 d . . P A 2
C23A C -0.0624(8) 0.2314(14) 0.1601(3) 0.023(3) Uiso 0.155(4) 1 d . . P A 2
C24A C -0.0188(7) 0.3501(10) 0.2077(3) 0.026(3) Uiso 0.155(4) 1 d D . P A 2
H24A H -0.032497 0.410743 0.190658 0.031 Uiso 0.155(4) 1 calc R U P A 2
C29A C 0.0746(9) 0.3451(14) 0.2159(4) 0.042(4) Uiso 0.155(4) 1 d D . P A 2
H29C H 0.107482 0.337429 0.193104 0.051 Uiso 0.155(4) 1 calc R U P A 2
H29D H 0.086988 0.281761 0.231511 0.051 Uiso 0.155(4) 1 calc R U P A 2
C27A C 0.0514(14) 0.451(3) 0.2732(6) 0.092(11) Uiso 0.155(4) 1 d D . P A 2
H27C H 0.065214 0.382950 0.286419 0.110 Uiso 0.155(4) 1 calc R U P A 2
H27D H 0.067997 0.512807 0.288647 0.110 Uiso 0.155(4) 1 calc R U P A 2
C28A C 0.1011(10) 0.455(2) 0.2363(7) 0.090(8) Uiso 0.155(4) 1 d D . P A 2
H28C H 0.163398 0.456994 0.240450 0.108 Uiso 0.155(4) 1 calc R U P A 2
H28D H 0.084160 0.518760 0.221885 0.108 Uiso 0.155(4) 1 calc R U P A 2
C25A C -0.0719(8) 0.3573(15) 0.2430(5) 0.032(5) Uiso 0.155(4) 1 d D . P A 2
H25C H -0.133150 0.363746 0.236969 0.038 Uiso 0.155(4) 1 calc R U P A 2
H25D H -0.063846 0.290530 0.257513 0.038 Uiso 0.155(4) 1 calc R U P A 2
C26A C -0.0439(13) 0.455(2) 0.2650(5) 0.075(7) Uiso 0.155(4) 1 d D . P A 2
H26C H -0.076179 0.457388 0.288111 0.091 Uiso 0.155(4) 1 calc R U P A 2
H26D H -0.056806 0.522129 0.251344 0.091 Uiso 0.155(4) 1 calc R U P A 2

loop_
_atom_site_aniso_label
_atom_site_aniso_U_11
_atom_site_aniso_U_22
_atom_site_aniso_U_33
_atom_site_aniso_U_23
_atom_site_aniso_U_13
_atom_site_aniso_U_12
Cl1 0.0437(4) 0.0437(3) 0.0854(5) 0.0096(3) -0.0173(3) 0.0007(2)
N1 0.0321(9) 0.0308(8) 0.0324(9) 0.0013(6) 0.0004(7) 0.0014(7)
N2 0.0279(8) 0.0337(8) 0.0356(9) 0.0061(7) -0.0019(7) -0.0030(7)
N3 0.0309(9) 0.0342(9) 0.0416(9) 0.0032(7) 0.0064(7) -0.0011(7)
N4 0.0319(9) 0.0323(9) 0.0424(9) 0.0013(7) 0.0004(7) 0.0001(7)
C12 0.0292(10) 0.0345(10) 0.0378(10) 0.0043(8) 0.0008(8) -0.0008(8)
C1 0.0320(10) 0.0282(9) 0.0323(10) 0.0028(7) 0.0015(8) 0.0009(7)
C2 0.0333(10) 0.0288(10) 0.0414(11) 0.0007(8) -0.0051(9) -0.0002(8)
C14 0.0331(11) 0.0421(12) 0.0416(11) -0.0032(9) 0.0008(9) 0.0036(9)
C7 0.0342(11) 0.0490(12) 0.0358(11) 0.0134(9) -0.0002(8) -0.0055(9)
C13 0.0329(11) 0.0433(12) 0.0411(11) -0.0016(9) 0.0058(9) 0.0019(9)
C3 0.0325(11) 0.0332(10) 0.0427(11) 0.0075(8) -0.0053(9) -0.0015(8)
C4 0.0392(11) 0.0430(12) 0.0337(10) 0.0061(9) 0.0031(9) 0.0009(9)
C15 0.0412(12) 0.0327(11) 0.0501(13) 0.0062(9) 0.0106(10) -0.0006(9)
B1 0.0282(11) 0.0383(12) 0.0353(12) 0.0044(9) 0.0022(9) -0.0021(9)
C21 0.0384(13) 0.0621(16) 0.0614(15) 0.0041(12) 0.0174(11) 0.0001(11)
C18 0.0439(13) 0.0362(11) 0.0579(14) 0.0083(10) 0.0030(11) -0.0046(10)
C6 0.0557(15) 0.0378(12) 0.0471(13) 0.0062(10) 0.0019(11) -0.0037(10)
C17 0.0656(17) 0.0474(14) 0.0554(15) 0.0142(12) 0.0147(13) -0.0002(12)
C10 0.0438(13) 0.0417(12) 0.0460(12) 0.0028(10) -0.0120(10) -0.0019(10)
C8 0.0508(14) 0.0545(15) 0.0636(16) 0.0302(13) -0.0109(12) -0.0077(12)
C16 0.0565(16) 0.0433(13) 0.0659(16) -0.0007(12) 0.0089(13) -0.0114(12)
C11 0.0324(12) 0.0611(15) 0.0604(15) 0.0188(12) -0.0060(11) -0.0103(11)
C9 0.0575(16) 0.0747(19) 0.0430(13) 0.0044(12) 0.0079(12) -0.0017(14)
C22 0.0506(14) 0.0466(13) 0.0616(15) -0.0099(11) 0.0074(12) 0.0091(11)
C19 0.0548(16) 0.0437(14) 0.0813(19) 0.0046(13) -0.0080(14) -0.0136(12)
C5 0.0718(18) 0.0522(14) 0.0392(12) 0.0019(10) 0.0102(12) 0.0147(13)
C20 0.0620(18) 0.0572(16) 0.0672(18) 0.0210(14) 0.0016(14) 0.0019(14)
C23 0.0270(12) 0.0362(17) 0.0417(15) 0.0026(12) 0.0014(10) 0.0007(11)
N5 0.0395(12) 0.0452(13) 0.0426(13) -0.0039(10) -0.0032(10) 0.0006(10)
C24 0.0593(19) 0.0600(19) 0.0415(16) 0.0036(14) -0.0104(14) -0.0047(16)
C25 0.064(2) 0.088(4) 0.044(2) -0.012(2) -0.0098(16) 0.011(2)
C29 0.071(2) 0.073(2) 0.060(2) 0.0107(18) -0.0121(18) 0.0151(19)
C28 0.055(2) 0.096(4) 0.076(3) 0.013(3) -0.009(2) -0.002(2)
C26 0.098(3) 0.069(2) 0.061(2) -0.018(2) -0.012(2) 0.005(2)
C27 0.083(3) 0.092(3) 0.075(3) 0.002(3) -0.025(3) -0.032(3)
O1 0.183(4) 0.179(4) 0.095(2) -0.002(3) 0.024(3) -0.042(4)
C30 0.137(5) 0.179(6) 0.095(3) -0.010(4) 0.029(3) -0.060(4)
C31 0.150(6) 0.173(6) 0.112(4) -0.054(4) 0.000(4) -0.020(5)
C32 0.106(4) 0.165(6) 0.124(4) -0.040(4) 0.009(3) -0.044(4)
C33 0.104(4) 0.128(4) 0.140(5) -0.028(4) -0.019(3) -0.022(3)

_geom_special_details            
;
 All esds (except the esd in the dihedral angle between two l.s. planes)
 are estimated using the full covariance matrix.  The cell esds are taken
 into account individually in the estimation of esds in distances, angles
 and torsion angles; correlations between esds in cell parameters are only
 used when they are defined by crystal symmetry.  An approximate (isotropic)
 treatment of cell esds is used for estimating esds involving l.s. planes.
;

loop_
_geom_bond_atom_site_label_1
_geom_bond_atom_site_label_2
_geom_bond_distance
_geom_bond_site_symmetry_2
_geom_bond_publ_flag
N1 C1 1.359(3) . ?
N1 C2 1.387(3) . ?
N1 C4 1.486(3) . ?
N2 C1 1.359(3) . ?
N2 C3 1.397(3) . ?
N2 C7 1.482(3) . ?
N3 C12 1.354(3) . ?
N3 C13 1.398(3) . ?
N3 C15 1.487(3) . ?
N4 C12 1.356(3) . ?
N4 C14 1.393(3) . ?
N4 C18 1.483(3) . ?
C12 B1 1.581(3) . ?
C1 B1 1.574(3) . ?
C2 C3 1.362(3) . ?
C2 C10 1.495(3) . ?
C14 C13 1.359(3) . ?
C14 C22 1.488(3) . ?
C7 C9 1.509(4) . ?
C7 C8 1.520(3) . ?
C13 C21 1.495(3) . ?
C3 C11 1.490(3) . ?
C4 C5 1.513(3) . ?
C4 C6 1.521(3) . ?
C15 C16 1.515(4) . ?
C15 C17 1.530(3) . ?
B1 C23A 1.322(13) . ?
B1 C23 1.464(4) . ?
C18 C19 1.497(4) . ?
C18 C20 1.512(4) . ?
C23 N5 1.224(4) . ?
N5 C24 1.502(4) . ?
C24 C29 1.519(5) . ?
C24 C25 1.528(6) . ?
C25 C26 1.474(7) . ?
C29 C28 1.521(7) . ?
C28 C27 1.559(8) . ?
C26 C27 1.502(7) . ?
O1 C32 1.404(7) . ?
O1 C33 1.411(7) . ?
C30 C33 1.436(7) . ?
C30 C31 1.505(8) . ?
C31 C32 1.426(8) . ?
N5A C23A 1.234(17) . ?
N5A C24A 1.464(15) . ?
C24A C29A 1.497(18) . ?
C24A C25A 1.549(18) . ?
C29A C28A 1.60(2) . ?
C27A C26A 1.53(3) . ?
C27A C28A 1.57(3) . ?
C25A C26A 1.52(2) . ?

loop_
_geom_angle_atom_site_label_1
_geom_angle_atom_site_label_2
_geom_angle_atom_site_label_3
_geom_angle
_geom_angle_site_symmetry_1
_geom_angle_site_symmetry_3
_geom_angle_publ_flag
C1 N1 C2 110.28(17) . . ?
C1 N1 C4 122.27(18) . . ?
C2 N1 C4 127.14(18) . . ?
C1 N2 C3 110.16(17) . . ?
C1 N2 C7 122.53(17) . . ?
C3 N2 C7 127.15(17) . . ?
C12 N3 C13 109.62(18) . . ?
C12 N3 C15 122.96(18) . . ?
C13 N3 C15 127.38(18) . . ?
C12 N4 C14 109.89(18) . . ?
C12 N4 C18 121.70(18) . . ?
C14 N4 C18 128.39(19) . . ?
N3 C12 N4 106.57(18) . . ?
N3 C12 B1 127.19(19) . . ?
N4 C12 B1 126.21(18) . . ?
N2 C1 N1 105.86(17) . . ?
N2 C1 B1 127.62(18) . . ?
N1 C1 B1 126.52(18) . . ?
C3 C2 N1 107.10(18) . . ?
C3 C2 C10 127.3(2) . . ?
N1 C2 C10 125.6(2) . . ?
C13 C14 N4 106.89(19) . . ?
C13 C14 C22 128.1(2) . . ?
N4 C14 C22 125.0(2) . . ?
N2 C7 C9 112.4(2) . . ?
N2 C7 C8 111.0(2) . . ?
C9 C7 C8 113.7(2) . . ?
C14 C13 N3 107.00(19) . . ?
C14 C13 C21 127.6(2) . . ?
N3 C13 C21 125.4(2) . . ?
C2 C3 N2 106.59(18) . . ?
C2 C3 C11 127.9(2) . . ?
N2 C3 C11 125.5(2) . . ?
N1 C4 C5 112.49(19) . . ?
N1 C4 C6 111.20(18) . . ?
C5 C4 C6 113.56(19) . . ?
N3 C15 C16 111.5(2) . . ?
N3 C15 C17 112.0(2) . . ?
C16 C15 C17 113.7(2) . . ?
C23A B1 C1 125.1(6) . . ?
C23 B1 C1 119.8(2) . . ?
C23A B1 C12 108.1(6) . . ?
C23 B1 C12 119.0(2) . . ?
C1 B1 C12 121.15(19) . . ?
N4 C18 C19 111.3(2) . . ?
N4 C18 C20 113.1(2) . . ?
C19 C18 C20 113.3(2) . . ?
N5 C23 B1 176.7(3) . . ?
C23 N5 C24 121.0(3) . . ?
N5 C24 C29 109.7(3) . . ?
N5 C24 C25 108.2(3) . . ?
C29 C24 C25 111.1(3) . . ?
C26 C25 C24 113.5(4) . . ?
C24 C29 C28 112.1(3) . . ?
C29 C28 C27 111.4(4) . . ?
C25 C26 C27 113.0(4) . . ?
C26 C27 C28 109.6(3) . . ?
C32 O1 C33 106.9(4) . . ?
C33 C30 C31 103.9(4) . . ?
C32 C31 C30 102.5(5) . . ?
O1 C32 C31 103.6(5) . . ?
O1 C33 C30 107.2(4) . . ?
C23A N5A C24A 124.1(12) . . ?
N5A C23A B1 176.3(16) . . ?
N5A C24A C29A 104.2(10) . . ?
N5A C24A C25A 106.3(11) . . ?
C29A C24A C25A 111.0(10) . . ?
C24A C29A C28A 108.3(12) . . ?
C26A C27A C28A 108.3(16) . . ?
C27A C28A C29A 104.6(15) . . ?
C26A C25A C24A 109.8(12) . . ?
C25A C26A C27A 111.1(15) . . ?

_refine_diff_density_max         0.736
_refine_diff_density_min         -0.551
_refine_diff_density_rms         0.054

_shelx_res_file                  
;
REM Pbca (#61, found as Pcab in ba-c setting)
TITL CU-2112 in Pbca
    C:\Users\THADLI~1\XRay\BORYLE~1\(NHC)2~1.CL\CU-2112.res
    created by SHELXL-2016/6 at 13:06:46 on 10-Oct-2017
CELL 1.54184 15.6878 12.3457 36.8495 90.000 90.000 90.000
ZERR 8.0000 0.0002 0.0001 0.0005 0.000 0.000 0.000
LATT 1
SYMM 0.5-X, -Y, 0.5+Z
SYMM 0.5+X, 0.5-Y, -Z
SYMM -X, 0.5+Y, 0.5-Z
SFAC C H B N O CL
UNIT 264 472 8 40 8 8
MERG 2
OMIT -2 140
SHEL 7.00 0.00
FMAP 2
GRID
PLAN 20
TEMP -123
SIZE 0.29 0.19 0.12
OMIT       3 3 7
OMIT       2 0 4
DFIX 1.55 0.05 C24A C25A C25A C26A C26A C27A C27A C28A C28A C29A C29A C24A
DANG 2.51 0.005 C24A C26A C26A C28A C28A C24A
DANG 2.51 0.005 C25A C27A C27A C29A C29A C25A
L.S. 20
ACTA
WGHT    0.113400    3.755800
FVAR       2.47484   0.84485
CL1   6    0.424454    0.179635    0.063589    11.00000    0.04368    0.04368 =
         0.08544    0.00956   -0.01729    0.00073
N1    4   -0.210788    0.190299    0.079707    11.00000    0.03206    0.03082 =
         0.03244    0.00131    0.00044    0.00145
N2    4   -0.242971    0.141844    0.134585    11.00000    0.02785    0.03371 =
         0.03556    0.00607   -0.00187   -0.00300
N3    4    0.054896    0.229252    0.087742    11.00000    0.03092    0.03418 =
         0.04157    0.00315    0.00638   -0.00109
N4    4    0.018694    0.064026    0.100928    11.00000    0.03188    0.03230 =
         0.04241    0.00133    0.00036    0.00008
C12   1   -0.004977    0.169006    0.104862    11.00000    0.02923    0.03450 =
         0.03776    0.00429    0.00077   -0.00079
C1    1   -0.178561    0.181431    0.113813    11.00000    0.03199    0.02819 =
         0.03227    0.00276    0.00155    0.00094
C2    1   -0.295372    0.157519    0.079121    11.00000    0.03335    0.02875 =
         0.04137    0.00068   -0.00508   -0.00020
C14   1    0.094771    0.058037    0.081550    11.00000    0.03314    0.04208 =
         0.04164   -0.00318    0.00085    0.00359
C7    1   -0.231155    0.111909    0.173217    11.00000    0.03423    0.04904 =
         0.03583    0.01344   -0.00020   -0.00554
AFIX  13
H7    2   -0.169210    0.122060    0.178640    11.00000   -1.20000
AFIX   0
C13   1    0.117925    0.161371    0.073541    11.00000    0.03288    0.04330 =
         0.04107   -0.00163    0.00580    0.00194
C3    1   -0.316148    0.127405    0.113551    11.00000    0.03254    0.03319 =
         0.04270    0.00751   -0.00529   -0.00145
C4    1   -0.161729    0.239823    0.049466    11.00000    0.03921    0.04303 =
         0.03373    0.00609    0.00311    0.00085
AFIX  13
H4    2   -0.102186    0.249574    0.058588    11.00000   -1.20000
AFIX   0
C15   1    0.049185    0.349011    0.084319    11.00000    0.04116    0.03273 =
         0.05007    0.00624    0.01064   -0.00062
AFIX  13
H15   2   -0.009079    0.369661    0.092881    11.00000   -1.20000
AFIX   0
B1    3   -0.085607    0.211650    0.126259    11.00000    0.02825    0.03835 =
         0.03533    0.00435    0.00223   -0.00208
C21   1    0.196590    0.198269    0.054271    11.00000    0.03843    0.06208 =
         0.06135    0.00408    0.01736    0.00007
AFIX 137
H21A  2    0.240141    0.141506    0.055630    11.00000   -1.50000
H21B  2    0.218133    0.264413    0.065763    11.00000   -1.50000
H21C  2    0.183066    0.213078    0.028785    11.00000   -1.50000
AFIX   0
C18   1   -0.032030   -0.025768    0.116711    11.00000    0.04386    0.03618 =
         0.05790    0.00834    0.00297   -0.00458
AFIX  13
H18   2   -0.073800    0.008699    0.133648    11.00000   -1.20000
AFIX   0
C6    1   -0.194809    0.352495    0.040556    11.00000    0.05565    0.03777 =
         0.04706    0.00618    0.00189   -0.00373
AFIX 137
H6A   2   -0.254239    0.347589    0.032529    11.00000   -1.50000
H6B   2   -0.160094    0.384217    0.021168    11.00000   -1.50000
H6C   2   -0.191414    0.398296    0.062229    11.00000   -1.50000
AFIX   0
C17   1    0.055343    0.386077    0.044792    11.00000    0.06562    0.04743 =
         0.05540    0.01421    0.01474   -0.00015
AFIX 137
H17A  2    0.114006    0.376951    0.036177    11.00000   -1.50000
H17B  2    0.039148    0.462572    0.043076    11.00000   -1.50000
H17C  2    0.016820    0.342453    0.029802    11.00000   -1.50000
AFIX   0
C10   1   -0.351555    0.154947    0.046359    11.00000    0.04382    0.04169 =
         0.04601    0.00280   -0.01204   -0.00194
AFIX 137
H10A  2   -0.334973    0.094204    0.030762    11.00000   -1.50000
H10B  2   -0.345506    0.222980    0.032901    11.00000   -1.50000
H10C  2   -0.411014    0.145972    0.053941    11.00000   -1.50000
AFIX   0
C8    1   -0.250097   -0.007449    0.179274    11.00000    0.05081    0.05448 =
         0.06355    0.03022   -0.01092   -0.00771
AFIX 137
H8A   2   -0.311822   -0.019343    0.178340    11.00000   -1.50000
H8B   2   -0.228376   -0.029538    0.203085    11.00000   -1.50000
H8C   2   -0.222309   -0.050435    0.160302    11.00000   -1.50000
AFIX   0
C16   1    0.111641    0.405406    0.109350    11.00000    0.05655    0.04333 =
         0.06592   -0.00065    0.00895   -0.01136
AFIX 137
H16A  2    0.100079    0.384205    0.134501    11.00000   -1.50000
H16B  2    0.105313    0.484035    0.106888    11.00000   -1.50000
H16C  2    0.169928    0.384455    0.102850    11.00000   -1.50000
AFIX   0
C11   1   -0.399848    0.087306    0.127125    11.00000    0.03237    0.06114 =
         0.06041    0.01875   -0.00603   -0.01035
AFIX 137
H11A  2   -0.444143    0.102558    0.109082    11.00000   -1.50000
H11B  2   -0.413936    0.123964    0.149939    11.00000   -1.50000
H11C  2   -0.396523    0.009016    0.131284    11.00000   -1.50000
AFIX   0
C9    1   -0.278871    0.186271    0.198568    11.00000    0.05747    0.07474 =
         0.04297    0.00440    0.00786   -0.00173
AFIX 137
H9A   2   -0.265135    0.261721    0.192728    11.00000   -1.50000
H9B   2   -0.262167    0.170830    0.223666    11.00000   -1.50000
H9C   2   -0.340309    0.174570    0.195777    11.00000   -1.50000
AFIX   0
C22   1    0.141250   -0.043840    0.073003    11.00000    0.05056    0.04655 =
         0.06160   -0.00992    0.00736    0.00906
AFIX 137
H22A  2    0.184524   -0.029385    0.054445    11.00000   -1.50000
H22B  2    0.100917   -0.098058    0.063921    11.00000   -1.50000
H22C  2    0.168929   -0.071194    0.095013    11.00000   -1.50000
AFIX   0
C19   1   -0.083846   -0.081876    0.088262    11.00000    0.05484    0.04367 =
         0.08126    0.00464   -0.00797   -0.01363
AFIX 137
H19A  2   -0.118273   -0.028449    0.075144    11.00000   -1.50000
H19B  2   -0.121457   -0.135082    0.099800    11.00000   -1.50000
H19C  2   -0.045741   -0.118838    0.071210    11.00000   -1.50000
AFIX   0
C5    1   -0.155650    0.166101    0.016755    11.00000    0.07181    0.05224 =
         0.03921    0.00189    0.01020    0.01466
AFIX 137
H5A   2   -0.129557    0.097227    0.023927    11.00000   -1.50000
H5B   2   -0.120568    0.200707   -0.001948    11.00000   -1.50000
H5C   2   -0.212887    0.152631    0.007105    11.00000   -1.50000
AFIX   0
C20   1    0.020642   -0.102550    0.139500    11.00000    0.06197    0.05716 =
         0.06717    0.02100    0.00163    0.00189
AFIX 137
H20A  2    0.054058   -0.149860    0.123573    11.00000   -1.50000
H20B  2   -0.017214   -0.146696    0.154626    11.00000   -1.50000
H20C  2    0.059219   -0.060858    0.155071    11.00000   -1.50000
PART 1
AFIX   0
C23   1   -0.072968    0.280871    0.158064    21.00000    0.02702    0.03622 =
         0.04166    0.00259    0.00145    0.00070
N5    4   -0.061789    0.343169    0.183457    21.00000    0.03949    0.04521 =
         0.04260   -0.00395   -0.00316    0.00063
C24   1   -0.050501    0.301663    0.221482    21.00000    0.05930    0.06001 =
         0.04151    0.00359   -0.01041   -0.00470
AFIX  13
H24   2   -0.084246    0.233562    0.224563    21.00000   -1.20000
AFIX   0
C25   1   -0.083975    0.387611    0.247686    21.00000    0.06364    0.08818 =
         0.04414   -0.01225   -0.00984    0.01103
AFIX  23
H25A  2   -0.142779    0.407400    0.240538    21.00000   -1.20000
H25B  2   -0.086467    0.356285    0.272395    21.00000   -1.20000
AFIX   0
C29   1    0.043070    0.277913    0.228434    21.00000    0.07103    0.07349 =
         0.06031    0.01067   -0.01210    0.01511
AFIX  23
H29A  2    0.064813    0.229455    0.209133    21.00000   -1.20000
H29B  2    0.048875    0.239592    0.251904    21.00000   -1.20000
AFIX   0
C28   1    0.096666    0.380589    0.229322    21.00000    0.05499    0.09595 =
         0.07643    0.01273   -0.00883   -0.00159
AFIX  23
H28A  2    0.097651    0.413516    0.204829    21.00000   -1.20000
H28B  2    0.155982    0.361945    0.236036    21.00000   -1.20000
AFIX   0
C26   1   -0.031376    0.486535    0.248651    21.00000    0.09774    0.06918 =
         0.06080   -0.01815   -0.01164    0.00474
AFIX  23
H26A  2   -0.054608    0.536347    0.267237    21.00000   -1.20000
H26B  2   -0.035213    0.523378    0.224844    21.00000   -1.20000
AFIX   0
C27   1    0.060632    0.464240    0.257045    21.00000    0.08307    0.09208 =
         0.07473    0.00225   -0.02490   -0.03245
AFIX  23
H27A  2    0.065909    0.435186    0.281985    21.00000   -1.20000
H27B  2    0.093757    0.532363    0.255633    21.00000   -1.20000
PART 0
AFIX   0
O1    5   -0.190440    0.134963    0.290806    11.00000    0.18317    0.17942 =
         0.09472   -0.00162    0.02434   -0.04153
C30   1   -0.276365    0.123018    0.340943    11.00000    0.13654    0.17928 =
         0.09529   -0.01010    0.02900   -0.05973
AFIX  23
H30A  2   -0.269971    0.061913    0.358126    11.00000   -1.20000
H30B  2   -0.333030    0.156652    0.344530    11.00000   -1.20000
AFIX   0
C31   1   -0.206271    0.204847    0.346022    11.00000    0.15007    0.17256 =
         0.11171   -0.05443   -0.00046   -0.02050
AFIX  23
H31A  2   -0.225966    0.278809    0.339903    11.00000   -1.20000
H31B  2   -0.184571    0.204220    0.371249    11.00000   -1.20000
AFIX   0
C32   1   -0.142992    0.168272    0.321108    11.00000    0.10599    0.16494 =
         0.12440   -0.04030    0.00928   -0.04370
AFIX  23
H32A  2   -0.103289    0.227544    0.314647    11.00000   -1.20000
H32B  2   -0.109983    0.107211    0.331394    11.00000   -1.20000
AFIX   0
C33   1   -0.265894    0.087215    0.304137    11.00000    0.10435    0.12797 =
         0.13968   -0.02798   -0.01876   -0.02176
AFIX  23
H33A  2   -0.261489    0.007265    0.303240    11.00000   -1.20000
H33B  2   -0.315327    0.109867    0.289261    11.00000   -1.20000
PART 2
AFIX   0
N5A   4   -0.037904    0.244425    0.191620   -21.00000    0.03358
C23A  1   -0.062364    0.231408    0.160088   -21.00000    0.02274
C24A  1   -0.018755    0.350139    0.207686   -21.00000    0.02600
AFIX  13
H24A  2   -0.032497    0.410743    0.190658   -21.00000   -1.20000
AFIX   0
C29A  1    0.074590    0.345068    0.215888   -21.00000    0.04238
AFIX  23
H29C  2    0.107482    0.337429    0.193104   -21.00000   -1.20000
H29D  2    0.086988    0.281761    0.231511   -21.00000   -1.20000
AFIX   0
C27A  1    0.051387    0.450589    0.273243   -21.00000    0.09208
AFIX  23
H27C  2    0.065214    0.382950    0.286419   -21.00000   -1.20000
H27D  2    0.067997    0.512807    0.288647   -21.00000   -1.20000
AFIX   0
C28A  1    0.101095    0.454520    0.236259   -21.00000    0.09013
AFIX  23
H28C  2    0.163398    0.456994    0.240450   -21.00000   -1.20000
H28D  2    0.084160    0.518760    0.221885   -21.00000   -1.20000
AFIX   0
C25A  1   -0.071882    0.357298    0.243032   -21.00000    0.03169
AFIX  23
H25C  2   -0.133150    0.363746    0.236969   -21.00000   -1.20000
H25D  2   -0.063846    0.290530    0.257513   -21.00000   -1.20000
AFIX   0
C26A  1   -0.043871    0.455137    0.265045   -21.00000    0.07542
AFIX  23
H26C  2   -0.076179    0.457388    0.288111   -21.00000   -1.20000
H26D  2   -0.056806    0.522129    0.251344   -21.00000   -1.20000
AFIX   0
HKLF 4


REM  CU-2112 in Pbca
REM R1 =  0.0650 for    5544 Fo > 4sig(Fo)  and  0.0765 for all    6743 data
REM    415 parameters refined using     12 restraints

END

WGHT      0.1076      4.0802

REM Highest difference peak  0.736,  deepest hole -0.551,  1-sigma level  0.054
Q1    1  -0.2368  0.2481  0.3119  11.00000  0.05    0.74
Q2    1  -0.2179  0.0781  0.3457  11.00000  0.05    0.72
Q3    1  -0.2884  0.1605  0.3202  11.00000  0.05    0.44
Q4    1  -0.1425  0.1434  0.3478  11.00000  0.05    0.44
Q5    1  -0.0384 -0.1182  0.0091  11.00000  0.05    0.37
Q6    1  -0.0109 -0.0428  0.1524  11.00000  0.05    0.31
Q7    1   0.0904  0.3290  0.2552  11.00000  0.05    0.24
Q8    1   0.4137  0.2029  0.0899  11.00000  0.05    0.24
Q9    1  -0.0609  0.4475  0.2330  11.00000  0.05    0.23
Q10   1   0.4465  0.2363  0.0532  11.00000  0.05    0.21
Q11   1  -0.0544  0.1954  0.1155  11.00000  0.05    0.21
Q12   1  -0.3145  0.1528  0.0941  11.00000  0.05    0.19
Q13   1  -0.0428  0.3769  0.2093  11.00000  0.05    0.19
Q14   1  -0.1336  0.2067  0.1207  11.00000  0.05    0.18
Q15   1   0.0736  0.4081  0.2773  11.00000  0.05    0.17
Q16   1   0.0885  0.1229  0.0634  11.00000  0.05    0.16
Q17   1  -0.0724  0.2939  0.1313  11.00000  0.05    0.16
Q18   1  -0.4038  0.0564  0.1510  11.00000  0.05    0.16
Q19   1   0.0768  0.2132  0.0838  11.00000  0.05    0.15
Q20   1  -0.2480  0.0023  0.2151  11.00000  0.05    0.15
;
_shelx_res_checksum              12211
####################################################################### 
# 
# This file contains crystal structure data downloaded from the 
# Cambridge Structural Database (CSD) hosted by the Cambridge 
# Crystallographic Data Centre (CCDC).
# 
# Full information about CCDC data access policies and citation 
# guidelines are available at http://www.ccdc.cam.ac.uk/access/V1 
# 
# Audit and citation data items may have been added by the CCDC. 
# Please retain this information to preserve the provenance of 
# this file and to allow appropriate attribution of the data. 
# 
#######################################################################

data_compound_2-Bz
_database_code_depnum_ccdc_archive 'CCDC 1579155'
_audit_update_record             
;
2017-10-10 deposited with the CCDC.
2018-02-05 downloaded from the CCDC.
;

_audit_creation_method           SHELXL-2016/6
_shelx_SHELXL_version_number     2016/6
_chemical_name_systematic        ?
_chemical_name_common            ?
_chemical_melting_point          ?
_chemical_formula_moiety         'C51 H78 B Cl N6 Ni O2 Si2'
_chemical_formula_sum            'C51 H78 B Cl N6 Ni O2 Si2'
_chemical_formula_weight         968.34

loop_
_atom_type_symbol
_atom_type_description
_atom_type_scat_dispersion_real
_atom_type_scat_dispersion_imag
_atom_type_scat_source
C C 0.0181 0.0091 'International Tables Vol C Tables 4.2.6.8 and 6.1.1.4'
H H 0.0000 0.0000 'International Tables Vol C Tables 4.2.6.8 and 6.1.1.4'
B B 0.0090 0.0039 'International Tables Vol C Tables 4.2.6.8 and 6.1.1.4'
N N 0.0311 0.0180 'International Tables Vol C Tables 4.2.6.8 and 6.1.1.4'
O O 0.0492 0.0322 'International Tables Vol C Tables 4.2.6.8 and 6.1.1.4'
Si Si 0.2541 0.3302 'International Tables Vol C Tables 4.2.6.8 and 6.1.1.4'
Cl Cl 0.3639 0.7018 'International Tables Vol C Tables 4.2.6.8 and 6.1.1.4'
Ni Ni -3.0029 0.5091 'International Tables Vol C Tables 4.2.6.8 and 6.1.1.4'

_space_group_crystal_system      monoclinic
_space_group_IT_number           14
_space_group_name_H-M_alt        'P 21/c'
_space_group_name_Hall           '-P 2ybc'

_shelx_space_group_comment       
;
The symmetry employed for this shelxl refinement is uniquely defined
by the following loop, which should always be used as a source of
symmetry information in preference to the above space-group names.
They are only intended as comments.
;

loop_
_space_group_symop_operation_xyz
'x, y, z'
'-x, y+1/2, -z+1/2'
'-x, -y, -z'
'x, -y-1/2, z-1/2'

_cell_length_a                   14.0633(7)
_cell_length_b                   26.4632(11)
_cell_length_c                   18.1718(10)
_cell_angle_alpha                90
_cell_angle_beta                 100.801(5)
_cell_angle_gamma                90
_cell_volume                     6643.0(6)
_cell_formula_units_Z            4
_cell_measurement_temperature    150(2)
_cell_measurement_reflns_used    2007
_cell_measurement_theta_min      3.1790
_cell_measurement_theta_max      50.0470

_exptl_crystal_description       block
_exptl_crystal_colour            yellow
_exptl_crystal_density_meas      ?
_exptl_crystal_density_method    ?
_exptl_crystal_density_diffrn    0.968
_exptl_crystal_F_000             2080
_exptl_crystal_size_max          0.162
_exptl_crystal_size_mid          0.092
_exptl_crystal_size_min          0.063
_exptl_absorpt_coefficient_mu    1.401
_shelx_estimated_absorpt_T_min   0.805
_shelx_estimated_absorpt_T_max   0.917
_exptl_absorpt_correction_type   multi-scan
_exptl_absorpt_correction_T_min  0.08011
_exptl_absorpt_correction_T_max  1.00000
_exptl_absorpt_process_details   
;
CrysAlisPro 1.171.38.43c (Rigaku Oxford Diffraction, 2015)
Empirical absorption correction using spherical harmonics,
 implemented in SCALE3 ABSPACK scaling algorithm.
;
_exptl_absorpt_special_details   ?
_diffrn_ambient_temperature      150(2)
_diffrn_radiation_wavelength     1.54184
_diffrn_radiation_type           CuK\a
_diffrn_source                   'micro-focus sealed X-ray tube'
_diffrn_measurement_device_type  'SuperNova, Single source at offset, Atlas'
_diffrn_measurement_method       '\w scans'
_diffrn_detector_area_resol_mean 10.5435
_diffrn_reflns_number            46775
_diffrn_reflns_av_unetI/netI     0.2691
_diffrn_reflns_av_R_equivalents  0.2168
_diffrn_reflns_limit_h_min       -16
_diffrn_reflns_limit_h_max       16
_diffrn_reflns_limit_k_min       -31
_diffrn_reflns_limit_k_max       23
_diffrn_reflns_limit_l_min       -21
_diffrn_reflns_limit_l_max       20
_diffrn_reflns_theta_min         6.332
_diffrn_reflns_theta_max         67.497
_diffrn_reflns_theta_full        67.497
_diffrn_measured_fraction_theta_max 0.998
_diffrn_measured_fraction_theta_full 0.998
_diffrn_reflns_Laue_measured_fraction_max 0.998
_diffrn_reflns_Laue_measured_fraction_full 0.998
_diffrn_reflns_point_group_measured_fraction_max 0.998
_diffrn_reflns_point_group_measured_fraction_full 0.998
_reflns_number_total             11947
_reflns_number_gt                3978
_reflns_threshold_expression     'I > 2\s(I)'
_reflns_Friedel_coverage         0.000
_reflns_Friedel_fraction_max     .
_reflns_Friedel_fraction_full    .

_reflns_special_details          
;
 Reflections were merged by SHELXL according to the crystal
 class for the calculation of statistics and refinement.
 
 _reflns_Friedel_fraction is defined as the number of unique
 Friedel pairs measured divided by the number that would be
 possible theoretically, ignoring centric projections and
 systematic absences.
;

_computing_data_collection       'CrysAlisPro 1.171.38.43c (Rigaku OD, 2015)'
_computing_cell_refinement       'CrysAlisPro 1.171.38.43c (Rigaku OD, 2015)'
_computing_data_reduction        'CrysAlisPro 1.171.38.43c (Rigaku OD, 2015)'
_computing_structure_solution    ?
_computing_structure_refinement  'SHELXL-2016/6 (Sheldrick, 2016)'
_computing_molecular_graphics    ?
_computing_publication_material  ?
_refine_special_details          SQUEEZE
_refine_ls_structure_factor_coef Fsqd
_refine_ls_matrix_type           full
_refine_ls_weighting_scheme      calc
_refine_ls_weighting_details     
'w=1/[\s^2^(Fo^2^)+(0.0336P)^2^] where P=(Fo^2^+2Fc^2^)/3'
_atom_sites_solution_primary     ?
_atom_sites_solution_secondary   ?
_atom_sites_solution_hydrogens   mixed
_refine_ls_hydrogen_treatment    mixed
_refine_ls_extinction_method     none
_refine_ls_extinction_coef       .
_refine_ls_number_reflns         11947
_refine_ls_number_parameters     598
_refine_ls_number_restraints     0
_refine_ls_R_factor_all          0.1852
_refine_ls_R_factor_gt           0.0929
_refine_ls_wR_factor_ref         0.2240
_refine_ls_wR_factor_gt          0.1819
_refine_ls_goodness_of_fit_ref   0.819
_refine_ls_restrained_S_all      0.819
_refine_ls_shift/su_max          0.000
_refine_ls_shift/su_mean         0.000

loop_
_platon_squeeze_void_nr
_platon_squeeze_void_average_x
_platon_squeeze_void_average_y
_platon_squeeze_void_average_z
_platon_squeeze_void_volume
_platon_squeeze_void_count_electrons
_platon_squeeze_void_content
1 -0.177 0.250 0.594 905 350 ' '
2 0.177 0.750 0.904 905 337 ' '

loop_
_atom_site_label
_atom_site_type_symbol
_atom_site_fract_x
_atom_site_fract_y
_atom_site_fract_z
_atom_site_U_iso_or_equiv
_atom_site_adp_type
_atom_site_occupancy
_atom_site_site_symmetry_order
_atom_site_calc_flag
_atom_site_refinement_flags_posn
_atom_site_refinement_flags_adp
_atom_site_refinement_flags_occupancy
_atom_site_disorder_assembly
_atom_site_disorder_group
Ni1 Ni 0.54874(8) 0.59078(4) 0.22429(6) 0.0443(3) Uani 1 1 d . . . . .
Cl1 Cl 0.52245(13) 0.64353(6) 0.12640(11) 0.0574(5) Uani 1 1 d . . . . .
Si03 Si 0.70209(13) 0.60767(6) 0.26294(11) 0.0446(5) Uani 1 1 d . . . . .
Si1 Si 0.64984(14) 0.69816(7) 0.35537(12) 0.0509(5) Uani 1 1 d . . . . .
O1 O 0.7644(3) 0.61465(14) 0.1890(2) 0.0440(11) Uani 1 1 d . . . . .
O2 O 0.7783(3) 0.55959(15) 0.3027(3) 0.0464(11) Uani 1 1 d . . . . .
N4 N 0.2990(4) 0.50024(18) 0.2968(3) 0.0459(14) Uani 1 1 d . . . . .
N2 N 0.4850(4) 0.44641(18) 0.1677(3) 0.0489(15) Uani 1 1 d . . . . .
N5 N 0.2724(4) 0.57850(18) 0.2599(3) 0.0387(12) Uani 1 1 d . . . . .
N3 N 0.3692(4) 0.4873(2) 0.0968(3) 0.0518(15) Uani 1 1 d . . . . .
N6 N 0.5374(4) 0.52164(19) 0.3546(3) 0.0494(14) Uani 1 1 d . . . . .
N1 N 0.7328(4) 0.66163(17) 0.3190(3) 0.0443(14) Uani 1 1 d . . . . .
C22 C 0.4283(4) 0.4883(2) 0.1629(4) 0.0430(16) Uani 1 1 d . . . . .
C34 C 0.2146(5) 0.5177(3) 0.3237(4) 0.0525(19) Uani 1 1 d . . . . .
C33 C 0.3315(5) 0.5376(3) 0.2583(4) 0.0513(18) Uani 1 1 d . . . . .
C20 C 0.9078(5) 0.5086(2) 0.2683(4) 0.0470(17) Uani 1 1 d . . . . .
H20 H 0.911229 0.486898 0.310369 0.056 Uiso 1 1 calc R U . . .
C21 C 0.8422(4) 0.5473(2) 0.2576(4) 0.0444(16) Uani 1 1 d . . . . .
C28 C 0.5661(5) 0.4368(2) 0.2298(4) 0.0453(17) Uani 1 1 d . . . . .
H28 H 0.559140 0.460785 0.271025 0.054 Uiso 1 1 calc R U . . .
C45 C 0.6203(5) 0.5314(2) 0.4130(4) 0.058(2) Uani 1 1 d . . . . .
H45A H 0.600258 0.550713 0.454142 0.070 Uiso 1 1 calc R U . . .
H45B H 0.668755 0.551669 0.392724 0.070 Uiso 1 1 calc R U . . .
C1 C 0.8320(5) 0.6778(2) 0.3313(5) 0.054(2) Uani 1 1 d . . . . .
C35 C 0.1996(5) 0.5658(3) 0.3015(5) 0.060(2) Uani 1 1 d . . . . .
C23 C 0.4587(5) 0.4196(2) 0.1002(4) 0.0554(19) Uani 1 1 d . . . . .
C44 C 0.5242(5) 0.5424(2) 0.2899(4) 0.0497(18) Uani 1 1 d . . . . .
C46 C 0.6638(5) 0.4817(2) 0.4419(4) 0.0479(17) Uani 1 1 d . . . . .
C6 C 0.8979(5) 0.6614(2) 0.3989(4) 0.0464(17) Uani 1 1 d . . . . .
C16 C 0.8369(4) 0.5790(2) 0.1925(4) 0.0462(17) Uani 1 1 d . . . . .
C18 C 0.9662(6) 0.5325(3) 0.1547(5) 0.068(2) Uani 1 1 d . . . . .
H18 H 1.007698 0.527424 0.119707 0.081 Uiso 1 1 calc R U . . .
C17 C 0.8970(5) 0.5730(2) 0.1447(4) 0.0568(19) Uani 1 1 d . . . . .
H17 H 0.894210 0.595611 0.103775 0.068 Uiso 1 1 calc R U . . .
C10 C 0.8688(5) 0.6231(3) 0.4541(4) 0.0574(19) Uani 1 1 d . . . . .
H10 H 0.800220 0.613032 0.434397 0.069 Uiso 1 1 calc R U . . .
C36 C 0.3427(5) 0.4487(2) 0.3050(4) 0.057(2) Uani 1 1 d . . . . .
H36 H 0.406587 0.451253 0.288671 0.068 Uiso 1 1 calc R U . . .
C42 C 0.1591(5) 0.4869(3) 0.3727(4) 0.065(2) Uani 1 1 d . . . . .
H42A H 0.188639 0.491655 0.425513 0.098 Uiso 1 1 calc R U . . .
H42B H 0.161591 0.450994 0.359730 0.098 Uiso 1 1 calc R U . . .
H42C H 0.091579 0.498105 0.364285 0.098 Uiso 1 1 calc R U . . .
C39 C 0.2875(5) 0.6279(2) 0.2265(5) 0.063(2) Uani 1 1 d . . . . .
H39 H 0.340591 0.623701 0.197268 0.076 Uiso 1 1 calc R U . . .
C2 C 0.8635(5) 0.7107(2) 0.2814(5) 0.060(2) Uani 1 1 d . . . . .
C4 C 1.0262(5) 0.7144(2) 0.3655(5) 0.059(2) Uani 1 1 d . . . . .
H4 H 1.090259 0.727394 0.376946 0.071 Uiso 1 1 calc R U . . .
C5 C 0.9919(5) 0.6810(2) 0.4132(5) 0.056(2) Uani 1 1 d . . . . .
H5 H 1.034370 0.670899 0.457806 0.068 Uiso 1 1 calc R U . . .
C15 C 0.7163(5) 0.7514(2) 0.4139(4) 0.060(2) Uani 1 1 d . . . . .
H15A H 0.763191 0.737106 0.455373 0.090 Uiso 1 1 calc R U . . .
H15B H 0.669664 0.772373 0.433867 0.090 Uiso 1 1 calc R U . . .
H15C H 0.750433 0.772189 0.382448 0.090 Uiso 1 1 calc R U . . .
C19 C 0.9714(5) 0.5008(3) 0.2163(5) 0.063(2) Uani 1 1 d . . . . .
H19 H 1.017074 0.473947 0.223863 0.075 Uiso 1 1 calc R U . . .
C25 C 0.2936(5) 0.5277(2) 0.0706(4) 0.0529(18) Uani 1 1 d . . . . .
H25 H 0.300163 0.553085 0.112079 0.063 Uiso 1 1 calc R U . . .
C47 C 0.7471(5) 0.4622(2) 0.4177(4) 0.0551(19) Uani 1 1 d . . . . .
H47 H 0.778011 0.481782 0.385175 0.066 Uiso 1 1 calc R U . . .
C29 C 0.5619(5) 0.3832(2) 0.2610(4) 0.059(2) Uani 1 1 d . . . . .
H29A H 0.590949 0.359463 0.230177 0.089 Uiso 1 1 calc R U . . .
H29B H 0.494274 0.373759 0.259988 0.089 Uiso 1 1 calc R U . . .
H29C H 0.597761 0.382083 0.312675 0.089 Uiso 1 1 calc R U . . .
C3 C 0.9631(6) 0.7282(2) 0.3004(5) 0.068(2) Uani 1 1 d . . . . .
H3 H 0.986250 0.750232 0.266365 0.082 Uiso 1 1 calc R U . . .
C24 C 0.3871(6) 0.4435(3) 0.0570(4) 0.063(2) Uani 1 1 d . . . . .
C38 C 0.3631(5) 0.4288(2) 0.3844(4) 0.058(2) Uani 1 1 d . . . . .
H38A H 0.390124 0.455927 0.418757 0.086 Uiso 1 1 calc R U . . .
H38B H 0.409699 0.400920 0.388167 0.086 Uiso 1 1 calc R U . . .
H38C H 0.302818 0.416584 0.397839 0.086 Uiso 1 1 calc R U . . .
C11 C 0.9300(5) 0.5757(3) 0.4582(5) 0.068(2) Uani 1 1 d . . . . .
H11A H 0.996972 0.583763 0.481367 0.102 Uiso 1 1 calc R U . . .
H11B H 0.928211 0.562553 0.407603 0.102 Uiso 1 1 calc R U . . .
H11C H 0.904439 0.550214 0.488455 0.102 Uiso 1 1 calc R U . . .
C43 C 0.1209(5) 0.5990(3) 0.3158(5) 0.062(2) Uani 1 1 d . . . . .
H43A H 0.065741 0.596314 0.274097 0.093 Uiso 1 1 calc R U . . .
H43B H 0.143741 0.634005 0.320439 0.093 Uiso 1 1 calc R U . . .
H43C H 0.100800 0.588604 0.362364 0.093 Uiso 1 1 calc R U . . .
C51 C 0.6161(6) 0.4528(3) 0.4872(4) 0.070(2) Uani 1 1 d . . . . .
H51 H 0.558382 0.464468 0.501596 0.084 Uiso 1 1 calc R U . . .
C30 C 0.6596(5) 0.4490(2) 0.2058(4) 0.057(2) Uani 1 1 d . . . . .
H30A H 0.664234 0.429869 0.160461 0.086 Uiso 1 1 calc R U . . .
H30B H 0.713790 0.439955 0.245884 0.086 Uiso 1 1 calc R U . . .
H30C H 0.662106 0.485293 0.195345 0.086 Uiso 1 1 calc R U . . .
C50 C 0.6580(6) 0.4032(3) 0.5125(5) 0.067(2) Uani 1 1 d . . . . .
H50 H 0.629141 0.383478 0.546100 0.081 Uiso 1 1 calc R U . . .
C41 C 0.3228(5) 0.6669(2) 0.2896(4) 0.059(2) Uani 1 1 d . . . . .
H41A H 0.344734 0.697642 0.267687 0.088 Uiso 1 1 calc . U . . .
H41B H 0.376452 0.652461 0.325628 0.088 Uiso 1 1 calc . U . . .
H41C H 0.269371 0.675273 0.315173 0.088 Uiso 1 1 calc . U . . .
C31 C 0.5024(6) 0.3722(2) 0.0836(4) 0.067(2) Uani 1 1 d . . . . .
H31A H 0.493099 0.367754 0.029162 0.101 Uiso 1 1 calc R U . . .
H31B H 0.471756 0.344179 0.105526 0.101 Uiso 1 1 calc R U . . .
H31C H 0.571795 0.372820 0.104781 0.101 Uiso 1 1 calc R U . . .
C37 C 0.2785(5) 0.4143(2) 0.2479(4) 0.062(2) Uani 1 1 d . . . . .
H37A H 0.314225 0.383441 0.240559 0.094 Uiso 1 1 calc R U . . .
H37B H 0.260663 0.432105 0.199994 0.094 Uiso 1 1 calc R U . . .
H37C H 0.219778 0.405338 0.266661 0.094 Uiso 1 1 calc R U . . .
C49 C 0.7381(6) 0.3853(3) 0.4879(5) 0.077(3) Uani 1 1 d . . . . .
H49 H 0.762212 0.352640 0.502984 0.093 Uiso 1 1 calc R U . . .
C7 C 0.8026(6) 0.7291(2) 0.2103(4) 0.059(2) Uani 1 1 d . . . . .
H7 H 0.739085 0.711105 0.204270 0.071 Uiso 1 1 calc R U . . .
C13 C 0.5860(6) 0.6596(3) 0.4159(5) 0.073(2) Uani 1 1 d . . . . .
H13A H 0.554190 0.631003 0.387197 0.109 Uiso 1 1 calc R U . . .
H13B H 0.537378 0.680477 0.433763 0.109 Uiso 1 1 calc R U . . .
H13C H 0.632798 0.647074 0.458905 0.109 Uiso 1 1 calc R U . . .
C40 C 0.1996(5) 0.6456(2) 0.1731(4) 0.068(2) Uani 1 1 d . . . . .
H40A H 0.163074 0.616279 0.150037 0.102 Uiso 1 1 calc R U . . .
H40B H 0.219342 0.666484 0.134100 0.102 Uiso 1 1 calc R U . . .
H40C H 0.158721 0.665559 0.200342 0.102 Uiso 1 1 calc R U . . .
C14 C 0.5557(5) 0.7288(2) 0.2824(5) 0.073(3) Uani 1 1 d . . . . .
H14A H 0.587064 0.745087 0.244796 0.109 Uiso 1 1 calc R U . . .
H14B H 0.520675 0.754238 0.306098 0.109 Uiso 1 1 calc R U . . .
H14C H 0.510159 0.703122 0.258199 0.109 Uiso 1 1 calc R U . . .
C32 C 0.3322(6) 0.4291(3) -0.0197(5) 0.087(3) Uani 1 1 d . . . . .
H32A H 0.320468 0.459311 -0.051161 0.130 Uiso 1 1 calc R U . . .
H32B H 0.270172 0.413769 -0.014922 0.130 Uiso 1 1 calc R U . . .
H32C H 0.370347 0.404737 -0.042626 0.130 Uiso 1 1 calc R U . . .
C48 C 0.7845(6) 0.4139(3) 0.4415(5) 0.070(2) Uani 1 1 d . . . . .
H48 H 0.840777 0.401389 0.425762 0.084 Uiso 1 1 calc R U . . .
B1 B 0.4284(5) 0.5350(3) 0.2230(4) 0.0434(19) Uani 1 1 d . . . . .
C8 C 0.8453(6) 0.7175(3) 0.1413(4) 0.072(2) Uani 1 1 d . . . . .
H8A H 0.887393 0.745371 0.132053 0.108 Uiso 1 1 calc R U . . .
H8B H 0.792932 0.713320 0.097842 0.108 Uiso 1 1 calc R U . . .
H8C H 0.883251 0.686214 0.149454 0.108 Uiso 1 1 calc R U . . .
C26 C 0.1912(5) 0.5090(3) 0.0591(5) 0.074(2) Uani 1 1 d . . . . .
H26A H 0.173389 0.494165 0.009032 0.112 Uiso 1 1 calc R U . . .
H26B H 0.147786 0.537303 0.063890 0.112 Uiso 1 1 calc R U . . .
H26C H 0.185538 0.483359 0.096950 0.112 Uiso 1 1 calc R U . . .
C9 C 0.7818(6) 0.7877(3) 0.2190(5) 0.096(3) Uani 1 1 d . . . . .
H9A H 0.748561 0.792657 0.261290 0.144 Uiso 1 1 calc R U . . .
H9B H 0.740869 0.800156 0.172983 0.144 Uiso 1 1 calc R U . . .
H9C H 0.843163 0.806247 0.228190 0.144 Uiso 1 1 calc R U . . .
C12 C 0.8721(6) 0.6467(3) 0.5313(4) 0.081(3) Uani 1 1 d . . . . .
H12A H 0.846275 0.622752 0.563576 0.121 Uiso 1 1 calc R U . . .
H12B H 0.832974 0.677630 0.526055 0.121 Uiso 1 1 calc R U . . .
H12C H 0.939243 0.655039 0.553604 0.121 Uiso 1 1 calc R U . . .
C27 C 0.3166(6) 0.5563(3) 0.0021(5) 0.081(3) Uani 1 1 d . . . . .
H27A H 0.265578 0.549638 -0.041474 0.122 Uiso 1 1 calc R U . . .
H27B H 0.378916 0.544720 -0.008269 0.122 Uiso 1 1 calc R U . . .
H27C H 0.319791 0.592626 0.012628 0.122 Uiso 1 1 calc R U . . .
H1 H 0.418(4) 0.5763(18) 0.163(3) 0.050 Uiso 1 1 d . . . . .

loop_
_atom_site_aniso_label
_atom_site_aniso_U_11
_atom_site_aniso_U_22
_atom_site_aniso_U_33
_atom_site_aniso_U_23
_atom_site_aniso_U_13
_atom_site_aniso_U_12
Ni1 0.0387(6) 0.0494(6) 0.0428(7) 0.0006(5) 0.0025(5) -0.0013(5)
Cl1 0.0597(11) 0.0570(9) 0.0528(12) 0.0107(8) 0.0034(9) -0.0006(8)
Si03 0.0378(10) 0.0513(10) 0.0430(12) -0.0001(8) 0.0031(8) -0.0024(8)
Si1 0.0429(11) 0.0504(10) 0.0585(14) -0.0050(9) 0.0072(10) -0.0001(8)
O1 0.039(2) 0.048(2) 0.045(3) 0.000(2) 0.008(2) 0.0044(19)
O2 0.035(2) 0.060(3) 0.044(3) 0.003(2) 0.005(2) 0.012(2)
N4 0.048(3) 0.038(3) 0.050(4) 0.000(2) 0.005(3) -0.006(2)
N2 0.047(3) 0.045(3) 0.053(4) -0.006(3) 0.002(3) 0.007(2)
N5 0.033(3) 0.051(3) 0.029(3) -0.008(2) -0.003(2) 0.002(2)
N3 0.050(4) 0.060(3) 0.042(4) -0.007(3) 0.002(3) 0.008(3)
N6 0.047(3) 0.059(3) 0.038(4) 0.008(3) -0.002(3) 0.002(3)
N1 0.043(3) 0.043(3) 0.044(4) -0.001(2) 0.002(3) -0.004(2)
C22 0.034(3) 0.060(4) 0.032(4) -0.003(3) -0.002(3) -0.001(3)
C34 0.052(4) 0.071(5) 0.033(4) -0.013(3) 0.003(3) -0.032(4)
C33 0.046(4) 0.075(5) 0.031(4) -0.002(3) 0.002(3) 0.000(3)
C20 0.044(4) 0.045(3) 0.051(5) -0.006(3) 0.005(3) -0.004(3)
C21 0.033(3) 0.051(4) 0.046(5) -0.007(3) 0.002(3) -0.009(3)
C28 0.055(4) 0.043(3) 0.037(4) 0.002(3) 0.007(3) 0.019(3)
C45 0.059(5) 0.060(4) 0.045(5) 0.012(3) -0.016(4) 0.007(4)
C1 0.044(4) 0.050(4) 0.071(6) -0.015(4) 0.019(4) -0.008(3)
C35 0.035(4) 0.063(5) 0.073(6) -0.004(4) -0.009(4) 0.010(3)
C23 0.049(4) 0.055(4) 0.057(5) 0.002(4) -0.004(4) -0.006(3)
C44 0.047(4) 0.051(4) 0.056(5) -0.003(3) 0.020(4) -0.002(3)
C46 0.043(4) 0.058(4) 0.037(4) 0.000(3) -0.009(3) -0.012(3)
C6 0.043(4) 0.059(4) 0.039(5) -0.001(3) 0.012(3) -0.002(3)
C16 0.034(4) 0.047(4) 0.053(5) -0.006(3) -0.005(3) 0.007(3)
C18 0.056(5) 0.081(5) 0.068(6) -0.018(5) 0.016(5) 0.006(4)
C17 0.051(4) 0.063(4) 0.058(6) -0.005(4) 0.015(4) 0.008(3)
C10 0.050(4) 0.069(5) 0.051(5) -0.002(4) 0.005(4) 0.009(3)
C36 0.045(4) 0.071(5) 0.051(5) -0.011(4) 0.001(4) -0.025(3)
C42 0.056(5) 0.089(5) 0.051(5) -0.015(4) 0.012(4) -0.015(4)
C39 0.052(5) 0.051(4) 0.080(7) 0.002(4) -0.005(4) 0.006(3)
C2 0.066(5) 0.030(3) 0.085(7) 0.007(3) 0.016(5) -0.006(3)
C4 0.053(5) 0.063(4) 0.060(6) -0.013(4) 0.011(4) -0.004(4)
C5 0.046(4) 0.059(4) 0.063(6) -0.005(4) 0.008(4) -0.004(3)
C15 0.068(5) 0.065(4) 0.051(5) -0.026(4) 0.018(4) -0.010(4)
C19 0.045(4) 0.059(4) 0.084(7) -0.012(4) 0.011(4) 0.012(3)
C25 0.051(4) 0.063(4) 0.043(5) -0.005(3) 0.003(4) -0.003(3)
C47 0.048(4) 0.067(5) 0.050(5) -0.006(4) 0.008(4) 0.003(3)
C29 0.068(5) 0.050(4) 0.051(5) -0.009(3) -0.012(4) -0.001(3)
C3 0.077(6) 0.045(4) 0.090(7) -0.001(4) 0.034(5) -0.012(4)
C24 0.063(5) 0.069(5) 0.048(5) -0.005(4) -0.016(4) -0.002(4)
C38 0.070(5) 0.062(4) 0.040(5) 0.016(3) 0.009(4) 0.010(4)
C11 0.046(4) 0.078(5) 0.074(7) -0.008(4) -0.004(4) 0.004(4)
C43 0.041(4) 0.082(5) 0.068(6) -0.007(4) 0.020(4) 0.010(4)
C51 0.072(6) 0.079(5) 0.054(6) 0.001(4) -0.002(5) -0.019(4)
C30 0.045(4) 0.076(5) 0.049(5) -0.013(4) 0.001(4) 0.004(3)
C50 0.066(6) 0.082(5) 0.051(6) 0.002(4) 0.003(4) -0.004(4)
C41 0.054(4) 0.045(4) 0.065(6) -0.006(3) -0.020(4) -0.003(3)
C31 0.076(6) 0.064(4) 0.055(6) -0.012(4) -0.003(4) -0.015(4)
C37 0.083(6) 0.056(4) 0.048(5) -0.009(4) 0.012(4) -0.009(4)
C49 0.076(6) 0.063(5) 0.078(7) 0.012(5) -0.026(5) 0.010(4)
C7 0.076(5) 0.044(4) 0.052(5) 0.022(3) -0.005(4) -0.002(3)
C13 0.066(6) 0.084(5) 0.076(7) -0.002(5) 0.032(5) 0.007(4)
C40 0.076(6) 0.064(5) 0.053(6) 0.010(4) -0.017(4) 0.012(4)
C14 0.065(5) 0.061(5) 0.083(7) -0.005(4) -0.009(5) 0.026(4)
C32 0.089(7) 0.104(7) 0.054(6) -0.027(5) -0.019(5) -0.004(5)
C48 0.056(5) 0.092(6) 0.052(6) 0.008(4) -0.015(4) 0.014(4)
B1 0.044(4) 0.048(4) 0.032(5) -0.005(3) -0.011(4) -0.006(3)
C8 0.105(7) 0.081(5) 0.036(5) 0.004(4) 0.032(5) -0.005(5)
C26 0.048(5) 0.093(6) 0.074(7) 0.011(5) -0.008(4) 0.001(4)
C9 0.095(7) 0.067(5) 0.114(9) 0.017(5) -0.011(6) 0.018(5)
C12 0.095(7) 0.112(7) 0.032(5) 0.018(4) 0.005(5) 0.012(5)
C27 0.088(7) 0.084(6) 0.074(7) 0.016(5) 0.018(5) 0.006(5)

_geom_special_details            
;
 All esds (except the esd in the dihedral angle between two l.s. planes)
 are estimated using the full covariance matrix.  The cell esds are taken
 into account individually in the estimation of esds in distances, angles
 and torsion angles; correlations between esds in cell parameters are only
 used when they are defined by crystal symmetry.  An approximate (isotropic)
 treatment of cell esds is used for estimating esds involving l.s. planes.
;

loop_
_geom_bond_atom_site_label_1
_geom_bond_atom_site_label_2
_geom_bond_distance
_geom_bond_site_symmetry_2
_geom_bond_publ_flag
Ni1 C44 1.825(7) . ?
Ni1 Si03 2.185(2) . ?
Ni1 Cl1 2.237(2) . ?
Ni1 B1 2.243(7) . ?
Ni1 H1 2.00(6) . ?
Si03 O2 1.732(4) . ?
Si03 O1 1.746(5) . ?
Si03 N1 1.760(5) . ?
Si1 N1 1.738(5) . ?
Si1 C13 1.851(7) . ?
Si1 C14 1.873(7) . ?
Si1 C15 1.902(6) . ?
O1 C16 1.383(7) . ?
O2 C21 1.364(8) . ?
N4 C33 1.341(8) . ?
N4 C34 1.441(8) . ?
N4 C36 1.492(8) . ?
N2 C22 1.359(7) . ?
N2 C23 1.404(9) . ?
N2 C28 1.469(8) . ?
N5 C33 1.368(8) . ?
N5 C35 1.423(9) . ?
N5 C39 1.474(8) . ?
N3 C22 1.327(8) . ?
N3 C24 1.413(9) . ?
N3 C25 1.521(8) . ?
N6 C44 1.280(9) . ?
N6 C45 1.445(8) . ?
N1 C1 1.436(8) . ?
C22 B1 1.649(9) . ?
C34 C35 1.340(9) . ?
C34 C42 1.527(9) . ?
C33 B1 1.612(10) . ?
C20 C21 1.367(8) . ?
C20 C19 1.434(9) . ?
C20 H20 0.9500 . ?
C21 C16 1.440(9) . ?
C28 C30 1.497(9) . ?
C28 C29 1.533(8) . ?
C28 H28 1.0000 . ?
C45 C46 1.503(8) . ?
C45 H45A 0.9900 . ?
C45 H45B 0.9900 . ?
C1 C2 1.390(10) . ?
C1 C6 1.458(10) . ?
C35 C43 1.473(8) . ?
C23 C24 1.318(9) . ?
C23 C31 1.451(9) . ?
C44 B1 1.649(10) . ?
C46 C51 1.386(9) . ?
C46 C47 1.424(9) . ?
C6 C5 1.399(9) . ?
C6 C10 1.535(9) . ?
C16 C17 1.330(9) . ?
C18 C19 1.389(10) . ?
C18 C17 1.435(9) . ?
C18 H18 0.9500 . ?
C17 H17 0.9500 . ?
C10 C11 1.514(8) . ?
C10 C12 1.528(10) . ?
C10 H10 1.0000 . ?
C36 C38 1.513(9) . ?
C36 C37 1.540(8) . ?
C36 H36 1.0000 . ?
C42 H42A 0.9800 . ?
C42 H42B 0.9800 . ?
C42 H42C 0.9800 . ?
C39 C40 1.496(9) . ?
C39 C41 1.553(9) . ?
C39 H39 1.0000 . ?
C2 C3 1.453(10) . ?
C2 C7 1.491(10) . ?
C4 C5 1.387(9) . ?
C4 C3 1.389(10) . ?
C4 H4 0.9500 . ?
C5 H5 0.9500 . ?
C15 H15A 0.9800 . ?
C15 H15B 0.9800 . ?
C15 H15C 0.9800 . ?
C19 H19 0.9500 . ?
C25 C26 1.501(9) . ?
C25 C27 1.540(10) . ?
C25 H25 1.0000 . ?
C47 C48 1.418(9) . ?
C47 H47 0.9500 . ?
C29 H29A 0.9800 . ?
C29 H29B 0.9800 . ?
C29 H29C 0.9800 . ?
C3 H3 0.9500 . ?
C24 C32 1.510(10) . ?
C38 H38A 0.9800 . ?
C38 H38B 0.9800 . ?
C38 H38C 0.9800 . ?
C11 H11A 0.9800 . ?
C11 H11B 0.9800 . ?
C11 H11C 0.9800 . ?
C43 H43A 0.9800 . ?
C43 H43B 0.9800 . ?
C43 H43C 0.9800 . ?
C51 C50 1.475(10) . ?
C51 H51 0.9500 . ?
C30 H30A 0.9800 . ?
C30 H30B 0.9800 . ?
C30 H30C 0.9800 . ?
C50 C49 1.372(11) . ?
C50 H50 0.9500 . ?
C41 H41A 0.9800 . ?
C41 H41B 0.9800 . ?
C41 H41C 0.9800 . ?
C31 H31A 0.9800 . ?
C31 H31B 0.9800 . ?
C31 H31C 0.9800 . ?
C37 H37A 0.9800 . ?
C37 H37B 0.9800 . ?
C37 H37C 0.9800 . ?
C49 C48 1.385(11) . ?
C49 H49 0.9500 . ?
C7 C8 1.520(10) . ?
C7 C9 1.591(8) . ?
C7 H7 1.0000 . ?
C13 H13A 0.9800 . ?
C13 H13B 0.9800 . ?
C13 H13C 0.9800 . ?
C40 H40A 0.9800 . ?
C40 H40B 0.9800 . ?
C40 H40C 0.9800 . ?
C14 H14A 0.9800 . ?
C14 H14B 0.9800 . ?
C14 H14C 0.9800 . ?
C32 H32A 0.9800 . ?
C32 H32B 0.9800 . ?
C32 H32C 0.9800 . ?
C48 H48 0.9500 . ?
B1 H1 1.53(5) . ?
C8 H8A 0.9800 . ?
C8 H8B 0.9800 . ?
C8 H8C 0.9800 . ?
C26 H26A 0.9800 . ?
C26 H26B 0.9800 . ?
C26 H26C 0.9800 . ?
C9 H9A 0.9800 . ?
C9 H9B 0.9800 . ?
C9 H9C 0.9800 . ?
C12 H12A 0.9800 . ?
C12 H12B 0.9800 . ?
C12 H12C 0.9800 . ?
C27 H27A 0.9800 . ?
C27 H27B 0.9800 . ?
C27 H27C 0.9800 . ?

loop_
_geom_angle_atom_site_label_1
_geom_angle_atom_site_label_2
_geom_angle_atom_site_label_3
_geom_angle
_geom_angle_site_symmetry_1
_geom_angle_site_symmetry_3
_geom_angle_publ_flag
C44 Ni1 Si03 103.2(2) . . ?
C44 Ni1 Cl1 159.0(2) . . ?
Si03 Ni1 Cl1 97.71(8) . . ?
C44 Ni1 B1 46.4(3) . . ?
Si03 Ni1 B1 146.6(2) . . ?
Cl1 Ni1 B1 113.0(2) . . ?
C44 Ni1 H1 87.7(16) . . ?
Si03 Ni1 H1 165.4(17) . . ?
Cl1 Ni1 H1 71.4(15) . . ?
B1 Ni1 H1 41.7(15) . . ?
O2 Si03 O1 92.2(2) . . ?
O2 Si03 N1 106.8(2) . . ?
O1 Si03 N1 104.8(2) . . ?
O2 Si03 Ni1 118.71(17) . . ?
O1 Si03 Ni1 112.46(17) . . ?
N1 Si03 Ni1 118.17(19) . . ?
N1 Si1 C13 110.8(3) . . ?
N1 Si1 C14 114.0(3) . . ?
C13 Si1 C14 107.6(4) . . ?
N1 Si1 C15 109.3(3) . . ?
C13 Si1 C15 108.5(4) . . ?
C14 Si1 C15 106.4(3) . . ?
C16 O1 Si03 111.4(4) . . ?
C21 O2 Si03 110.5(4) . . ?
C33 N4 C34 108.8(5) . . ?
C33 N4 C36 123.5(6) . . ?
C34 N4 C36 127.6(6) . . ?
C22 N2 C23 107.6(6) . . ?
C22 N2 C28 123.5(5) . . ?
C23 N2 C28 128.5(5) . . ?
C33 N5 C35 109.0(5) . . ?
C33 N5 C39 123.9(6) . . ?
C35 N5 C39 127.0(6) . . ?
C22 N3 C24 109.8(5) . . ?
C22 N3 C25 123.4(6) . . ?
C24 N3 C25 126.8(6) . . ?
C44 N6 C45 123.7(6) . . ?
C1 N1 Si1 118.5(4) . . ?
C1 N1 Si03 117.2(4) . . ?
Si1 N1 Si03 124.2(3) . . ?
N3 C22 N2 107.5(6) . . ?
N3 C22 B1 122.6(6) . . ?
N2 C22 B1 129.9(6) . . ?
C35 C34 N4 107.3(6) . . ?
C35 C34 C42 127.9(7) . . ?
N4 C34 C42 124.7(6) . . ?
N4 C33 N5 107.7(6) . . ?
N4 C33 B1 124.9(6) . . ?
N5 C33 B1 127.2(6) . . ?
C21 C20 C19 120.1(7) . . ?
C21 C20 H20 119.9 . . ?
C19 C20 H20 119.9 . . ?
O2 C21 C20 126.5(7) . . ?
O2 C21 C16 114.6(5) . . ?
C20 C21 C16 118.8(6) . . ?
N2 C28 C30 109.7(6) . . ?
N2 C28 C29 111.5(5) . . ?
C30 C28 C29 113.9(5) . . ?
N2 C28 H28 107.2 . . ?
C30 C28 H28 107.2 . . ?
C29 C28 H28 107.2 . . ?
N6 C45 C46 108.6(5) . . ?
N6 C45 H45A 110.0 . . ?
C46 C45 H45A 110.0 . . ?
N6 C45 H45B 110.0 . . ?
C46 C45 H45B 110.0 . . ?
H45A C45 H45B 108.3 . . ?
C2 C1 N1 120.3(7) . . ?
C2 C1 C6 120.4(6) . . ?
N1 C1 C6 119.3(6) . . ?
C34 C35 N5 107.2(6) . . ?
C34 C35 C43 126.5(8) . . ?
N5 C35 C43 126.4(6) . . ?
C24 C23 N2 108.8(6) . . ?
C24 C23 C31 126.6(7) . . ?
N2 C23 C31 124.5(6) . . ?
N6 C44 B1 125.7(6) . . ?
N6 C44 Ni1 152.8(6) . . ?
B1 C44 Ni1 80.2(4) . . ?
C51 C46 C47 120.1(7) . . ?
C51 C46 C45 118.8(7) . . ?
C47 C46 C45 120.8(7) . . ?
C5 C6 C1 118.5(6) . . ?
C5 C6 C10 118.8(7) . . ?
C1 C6 C10 122.8(6) . . ?
C17 C16 O1 127.2(7) . . ?
C17 C16 C21 121.7(6) . . ?
O1 C16 C21 111.0(6) . . ?
C19 C18 C17 119.0(8) . . ?
C19 C18 H18 120.5 . . ?
C17 C18 H18 120.5 . . ?
C16 C17 C18 120.3(7) . . ?
C16 C17 H17 119.9 . . ?
C18 C17 H17 119.9 . . ?
C11 C10 C12 112.0(6) . . ?
C11 C10 C6 111.2(6) . . ?
C12 C10 C6 111.3(6) . . ?
C11 C10 H10 107.4 . . ?
C12 C10 H10 107.4 . . ?
C6 C10 H10 107.4 . . ?
N4 C36 C38 114.5(6) . . ?
N4 C36 C37 107.2(6) . . ?
C38 C36 C37 114.8(6) . . ?
N4 C36 H36 106.6 . . ?
C38 C36 H36 106.6 . . ?
C37 C36 H36 106.6 . . ?
C34 C42 H42A 109.5 . . ?
C34 C42 H42B 109.5 . . ?
H42A C42 H42B 109.5 . . ?
C34 C42 H42C 109.5 . . ?
H42A C42 H42C 109.5 . . ?
H42B C42 H42C 109.5 . . ?
N5 C39 C40 112.3(6) . . ?
N5 C39 C41 109.7(7) . . ?
C40 C39 C41 112.4(6) . . ?
N5 C39 H39 107.4 . . ?
C40 C39 H39 107.4 . . ?
C41 C39 H39 107.4 . . ?
C1 C2 C3 117.1(7) . . ?
C1 C2 C7 124.6(7) . . ?
C3 C2 C7 118.3(7) . . ?
C5 C4 C3 117.3(7) . . ?
C5 C4 H4 121.3 . . ?
C3 C4 H4 121.3 . . ?
C4 C5 C6 123.2(7) . . ?
C4 C5 H5 118.4 . . ?
C6 C5 H5 118.4 . . ?
Si1 C15 H15A 109.5 . . ?
Si1 C15 H15B 109.5 . . ?
H15A C15 H15B 109.5 . . ?
Si1 C15 H15C 109.5 . . ?
H15A C15 H15C 109.5 . . ?
H15B C15 H15C 109.5 . . ?
C18 C19 C20 119.9(7) . . ?
C18 C19 H19 120.0 . . ?
C20 C19 H19 120.0 . . ?
C26 C25 N3 114.0(6) . . ?
C26 C25 C27 113.0(7) . . ?
N3 C25 C27 111.0(6) . . ?
C26 C25 H25 106.0 . . ?
N3 C25 H25 106.0 . . ?
C27 C25 H25 106.0 . . ?
C48 C47 C46 120.8(7) . . ?
C48 C47 H47 119.6 . . ?
C46 C47 H47 119.6 . . ?
C28 C29 H29A 109.5 . . ?
C28 C29 H29B 109.5 . . ?
H29A C29 H29B 109.5 . . ?
C28 C29 H29C 109.5 . . ?
H29A C29 H29C 109.5 . . ?
H29B C29 H29C 109.5 . . ?
C4 C3 C2 123.5(7) . . ?
C4 C3 H3 118.3 . . ?
C2 C3 H3 118.3 . . ?
C23 C24 N3 106.2(7) . . ?
C23 C24 C32 129.0(8) . . ?
N3 C24 C32 124.8(7) . . ?
C36 C38 H38A 109.5 . . ?
C36 C38 H38B 109.5 . . ?
H38A C38 H38B 109.5 . . ?
C36 C38 H38C 109.5 . . ?
H38A C38 H38C 109.5 . . ?
H38B C38 H38C 109.5 . . ?
C10 C11 H11A 109.5 . . ?
C10 C11 H11B 109.5 . . ?
H11A C11 H11B 109.5 . . ?
C10 C11 H11C 109.5 . . ?
H11A C11 H11C 109.5 . . ?
H11B C11 H11C 109.5 . . ?
C35 C43 H43A 109.5 . . ?
C35 C43 H43B 109.5 . . ?
H43A C43 H43B 109.5 . . ?
C35 C43 H43C 109.5 . . ?
H43A C43 H43C 109.5 . . ?
H43B C43 H43C 109.5 . . ?
C46 C51 C50 117.8(8) . . ?
C46 C51 H51 121.1 . . ?
C50 C51 H51 121.1 . . ?
C28 C30 H30A 109.5 . . ?
C28 C30 H30B 109.5 . . ?
H30A C30 H30B 109.5 . . ?
C28 C30 H30C 109.5 . . ?
H30A C30 H30C 109.5 . . ?
H30B C30 H30C 109.5 . . ?
C49 C50 C51 120.6(8) . . ?
C49 C50 H50 119.7 . . ?
C51 C50 H50 119.7 . . ?
C39 C41 H41A 109.5 . . ?
C39 C41 H41B 109.5 . . ?
H41A C41 H41B 109.5 . . ?
C39 C41 H41C 109.5 . . ?
H41A C41 H41C 109.5 . . ?
H41B C41 H41C 109.5 . . ?
C23 C31 H31A 109.5 . . ?
C23 C31 H31B 109.5 . . ?
H31A C31 H31B 109.5 . . ?
C23 C31 H31C 109.5 . . ?
H31A C31 H31C 109.5 . . ?
H31B C31 H31C 109.5 . . ?
C36 C37 H37A 109.5 . . ?
C36 C37 H37B 109.5 . . ?
H37A C37 H37B 109.5 . . ?
C36 C37 H37C 109.5 . . ?
H37A C37 H37C 109.5 . . ?
H37B C37 H37C 109.5 . . ?
C50 C49 C48 121.3(7) . . ?
C50 C49 H49 119.4 . . ?
C48 C49 H49 119.4 . . ?
C2 C7 C8 113.4(7) . . ?
C2 C7 C9 108.5(6) . . ?
C8 C7 C9 112.8(6) . . ?
C2 C7 H7 107.3 . . ?
C8 C7 H7 107.3 . . ?
C9 C7 H7 107.3 . . ?
Si1 C13 H13A 109.5 . . ?
Si1 C13 H13B 109.5 . . ?
H13A C13 H13B 109.5 . . ?
Si1 C13 H13C 109.5 . . ?
H13A C13 H13C 109.5 . . ?
H13B C13 H13C 109.5 . . ?
C39 C40 H40A 109.5 . . ?
C39 C40 H40B 109.5 . . ?
H40A C40 H40B 109.5 . . ?
C39 C40 H40C 109.5 . . ?
H40A C40 H40C 109.5 . . ?
H40B C40 H40C 109.5 . . ?
Si1 C14 H14A 109.5 . . ?
Si1 C14 H14B 109.5 . . ?
H14A C14 H14B 109.5 . . ?
Si1 C14 H14C 109.5 . . ?
H14A C14 H14C 109.5 . . ?
H14B C14 H14C 109.5 . . ?
C24 C32 H32A 109.5 . . ?
C24 C32 H32B 109.5 . . ?
H32A C32 H32B 109.5 . . ?
C24 C32 H32C 109.5 . . ?
H32A C32 H32C 109.5 . . ?
H32B C32 H32C 109.5 . . ?
C49 C48 C47 119.2(8) . . ?
C49 C48 H48 120.4 . . ?
C47 C48 H48 120.4 . . ?
C33 B1 C22 113.6(5) . . ?
C33 B1 C44 109.7(6) . . ?
C22 B1 C44 118.5(6) . . ?
C33 B1 Ni1 131.3(5) . . ?
C22 B1 Ni1 114.0(5) . . ?
C44 B1 Ni1 53.3(3) . . ?
C33 B1 H1 106(2) . . ?
C22 B1 H1 94(2) . . ?
C44 B1 H1 113(2) . . ?
Ni1 B1 H1 61(2) . . ?
C7 C8 H8A 109.5 . . ?
C7 C8 H8B 109.5 . . ?
H8A C8 H8B 109.5 . . ?
C7 C8 H8C 109.5 . . ?
H8A C8 H8C 109.5 . . ?
H8B C8 H8C 109.5 . . ?
C25 C26 H26A 109.5 . . ?
C25 C26 H26B 109.5 . . ?
H26A C26 H26B 109.5 . . ?
C25 C26 H26C 109.5 . . ?
H26A C26 H26C 109.5 . . ?
H26B C26 H26C 109.5 . . ?
C7 C9 H9A 109.5 . . ?
C7 C9 H9B 109.5 . . ?
H9A C9 H9B 109.5 . . ?
C7 C9 H9C 109.5 . . ?
H9A C9 H9C 109.5 . . ?
H9B C9 H9C 109.5 . . ?
C10 C12 H12A 109.5 . . ?
C10 C12 H12B 109.5 . . ?
H12A C12 H12B 109.5 . . ?
C10 C12 H12C 109.5 . . ?
H12A C12 H12C 109.5 . . ?
H12B C12 H12C 109.5 . . ?
C25 C27 H27A 109.5 . . ?
C25 C27 H27B 109.5 . . ?
H27A C27 H27B 109.5 . . ?
C25 C27 H27C 109.5 . . ?
H27A C27 H27C 109.5 . . ?
H27B C27 H27C 109.5 . . ?

_refine_diff_density_max         0.677
_refine_diff_density_min         -0.588
_refine_diff_density_rms         0.071

_shelx_res_file                  
;
REM Old TITL CU-2320 in P2(1)/c
REM SHELXT solution in P2(1)/c
REM R1 0.304,  Rweak 0.110,  Alpha 0.081,  Orientation as input
REM Formula found by SHELXT:  C66
TITL C:\Users\THADLI~1\XRay\BORYLE~1\BH_BzNC\new\CU-2320\CU-2320_a.res in P2(1)/
    C:\Users\THADLI~1\XRay\BORYLE~1\BH_BzNC\new\CU-232~1\1a-sr.res
    created by SHELXL-2016/6 at 12:55:54 on 10-Oct-2017
CELL 1.54184 14.0633 26.4632 18.1718 90.000 100.801 90.000
ZERR 4.0000 0.0007 0.0011 0.0010 0.000 0.005 0.000
LATT 1
SYMM -X, 0.5+Y, 0.5-Z
SFAC C H B N O SI CL NI
UNIT 204 312 4 24 8 8 4 4
MERG 2
OMIT -2 135
SHEL 7.00 0.00
FMAP 2
GRID
PLAN 20
TEMP -123
SIZE 0.162 0.092 0.063
BOND $H
L.S. 20
ACTA
WGHT    0.033600
FVAR       3.06804
NI1   8    0.548742    0.590783    0.224285    11.00000    0.03867    0.04940 =
         0.04284    0.00064    0.00248   -0.00134
CL1   7    0.522447    0.643529    0.126400    11.00000    0.05968    0.05704 =
         0.05281    0.01074    0.00342   -0.00061
SI03  6    0.702085    0.607668    0.262944    11.00000    0.03784    0.05133 =
         0.04297   -0.00009    0.00315   -0.00239
SI1   6    0.649837    0.698164    0.355366    11.00000    0.04295    0.05036 =
         0.05855   -0.00500    0.00717   -0.00013
O1    5    0.764450    0.614654    0.189027    11.00000    0.03936    0.04795 =
         0.04469    0.00046    0.00779    0.00437
O2    5    0.778329    0.559591    0.302718    11.00000    0.03458    0.05987 =
         0.04366    0.00297    0.00465    0.01173
N4    4    0.298970    0.500238    0.296819    11.00000    0.04826    0.03788 =
         0.04993    0.00039    0.00502   -0.00568
N2    4    0.484955    0.446412    0.167663    11.00000    0.04662    0.04473 =
         0.05253   -0.00596    0.00216    0.00695
N5    4    0.272445    0.578499    0.259907    11.00000    0.03255    0.05130 =
         0.02895   -0.00771   -0.00276    0.00190
N3    4    0.369167    0.487269    0.096824    11.00000    0.05040    0.06046 =
         0.04219   -0.00707    0.00237    0.00830
N6    4    0.537350    0.521644    0.354603    11.00000    0.04665    0.05921 =
         0.03843    0.00773   -0.00219    0.00225
N1    4    0.732783    0.661632    0.318962    11.00000    0.04332    0.04278 =
         0.04425   -0.00068    0.00196   -0.00406
C22   1    0.428287    0.488343    0.162911    11.00000    0.03405    0.05995 =
         0.03175   -0.00349   -0.00237   -0.00131
C34   1    0.214639    0.517731    0.323677    11.00000    0.05177    0.07076 =
         0.03310   -0.01289    0.00320   -0.03233
C33   1    0.331542    0.537624    0.258319    11.00000    0.04601    0.07473 =
         0.03120   -0.00199    0.00184    0.00005
C20   1    0.907795    0.508621    0.268332    11.00000    0.04441    0.04469 =
         0.05066   -0.00562    0.00544   -0.00387
AFIX  43
H20   2    0.911229    0.486898    0.310369    11.00000   -1.20000
AFIX   0
C21   1    0.842209    0.547300    0.257600    11.00000    0.03318    0.05146 =
         0.04613   -0.00746    0.00155   -0.00930
C28   1    0.566065    0.436801    0.229831    11.00000    0.05539    0.04257 =
         0.03707    0.00197    0.00656    0.01907
AFIX  13
H28   2    0.559140    0.460785    0.271025    11.00000   -1.20000
AFIX   0
C45   1    0.620336    0.531408    0.412954    11.00000    0.05881    0.06034 =
         0.04482    0.01225   -0.01599    0.00710
AFIX  23
H45A  2    0.600258    0.550713    0.454142    11.00000   -1.20000
H45B  2    0.668755    0.551669    0.392724    11.00000   -1.20000
AFIX   0
C1    1    0.832020    0.677755    0.331310    11.00000    0.04448    0.05045 =
         0.07080   -0.01550    0.01912   -0.00835
C35   1    0.199609    0.565822    0.301531    11.00000    0.03515    0.06334 =
         0.07314   -0.00393   -0.00884    0.01003
C23   1    0.458740    0.419560    0.100246    11.00000    0.04880    0.05519 =
         0.05654    0.00230   -0.00439   -0.00568
C44   1    0.524214    0.542441    0.289910    11.00000    0.04684    0.05073 =
         0.05565   -0.00295    0.02019   -0.00221
C46   1    0.663762    0.481710    0.441932    11.00000    0.04272    0.05759 =
         0.03704    0.00033   -0.00903   -0.01155
C6    1    0.897877    0.661426    0.398892    11.00000    0.04299    0.05948 =
         0.03863   -0.00071    0.01223   -0.00239
C16   1    0.836944    0.578950    0.192486    11.00000    0.03397    0.04651 =
         0.05314   -0.00610   -0.00485    0.00676
C18   1    0.966154    0.532478    0.154688    11.00000    0.05619    0.08053 =
         0.06842   -0.01825    0.01647    0.00570
AFIX  43
H18   2    1.007698    0.527424    0.119707    11.00000   -1.20000
AFIX   0
C17   1    0.897037    0.572975    0.144704    11.00000    0.05075    0.06348 =
         0.05801   -0.00516    0.01510    0.00841
AFIX  43
H17   2    0.894210    0.595611    0.103775    11.00000   -1.20000
AFIX   0
C10   1    0.868813    0.623080    0.454099    11.00000    0.05031    0.06874 =
         0.05143   -0.00171    0.00523    0.00854
AFIX  13
H10   2    0.800220    0.613032    0.434397    11.00000   -1.20000
AFIX   0
C36   1    0.342681    0.448714    0.304987    11.00000    0.04524    0.07107 =
         0.05052   -0.01124    0.00063   -0.02468
AFIX  13
H36   2    0.406587    0.451253    0.288671    11.00000   -1.20000
AFIX   0
C42   1    0.159145    0.486858    0.372688    11.00000    0.05580    0.08926 =
         0.05130   -0.01463    0.01155   -0.01522
AFIX 137
H42A  2    0.188639    0.491655    0.425513    11.00000   -1.50000
H42B  2    0.161591    0.450994    0.359730    11.00000   -1.50000
H42C  2    0.091579    0.498105    0.364285    11.00000   -1.50000
AFIX   0
C39   1    0.287523    0.627913    0.226494    11.00000    0.05175    0.05075 =
         0.08013    0.00221   -0.00547    0.00551
AFIX  13
H39   2    0.340591    0.623701    0.197268    11.00000   -1.20000
AFIX   0
C2    1    0.863540    0.710737    0.281392    11.00000    0.06574    0.03039 =
         0.08466    0.00671    0.01586   -0.00627
C4    1    1.026188    0.714434    0.365512    11.00000    0.05309    0.06334 =
         0.06020   -0.01306    0.01082   -0.00394
AFIX  43
H4    2    1.090259    0.727394    0.376946    11.00000   -1.20000
AFIX   0
C5    1    0.991920    0.680994    0.413236    11.00000    0.04630    0.05892 =
         0.06322   -0.00520    0.00798   -0.00425
AFIX  43
H5    2    1.034370    0.670899    0.457806    11.00000   -1.20000
AFIX   0
C15   1    0.716340    0.751410    0.413851    11.00000    0.06775    0.06509 =
         0.05077   -0.02591    0.01837   -0.01018
AFIX 137
H15A  2    0.763191    0.737106    0.455373    11.00000   -1.50000
H15B  2    0.669664    0.772373    0.433867    11.00000   -1.50000
H15C  2    0.750433    0.772189    0.382448    11.00000   -1.50000
AFIX   0
C19   1    0.971404    0.500779    0.216267    11.00000    0.04470    0.05892 =
         0.08425   -0.01176    0.01057    0.01213
AFIX  43
H19   2    1.017074    0.473947    0.223863    11.00000   -1.20000
AFIX   0
C25   1    0.293645    0.527742    0.070615    11.00000    0.05065    0.06326 =
         0.04263   -0.00491    0.00325   -0.00350
AFIX  13
H25   2    0.300163    0.553085    0.112079    11.00000   -1.20000
AFIX   0
C47   1    0.747103    0.462210    0.417688    11.00000    0.04775    0.06684 =
         0.04991   -0.00586    0.00750    0.00269
AFIX  43
H47   2    0.778011    0.481782    0.385175    11.00000   -1.20000
AFIX   0
C29   1    0.561886    0.383195    0.260975    11.00000    0.06793    0.04970 =
         0.05141   -0.00906   -0.01211   -0.00064
AFIX 137
H29A  2    0.590949    0.359463    0.230177    11.00000   -1.50000
H29B  2    0.494274    0.373759    0.259988    11.00000   -1.50000
H29C  2    0.597761    0.382083    0.312675    11.00000   -1.50000
AFIX   0
C3    1    0.963098    0.728211    0.300355    11.00000    0.07662    0.04470 =
         0.09018   -0.00100    0.03410   -0.01153
AFIX  43
H3    2    0.986250    0.750232    0.266365    11.00000   -1.20000
AFIX   0
C24   1    0.387120    0.443514    0.057035    11.00000    0.06302    0.06863 =
         0.04783   -0.00473   -0.01642   -0.00239
C38   1    0.363132    0.428780    0.384436    11.00000    0.06990    0.06209 =
         0.04017    0.01556    0.00915    0.00954
AFIX 137
H38A  2    0.390124    0.455927    0.418757    11.00000   -1.50000
H38B  2    0.409699    0.400920    0.388167    11.00000   -1.50000
H38C  2    0.302818    0.416584    0.397839    11.00000   -1.50000
AFIX   0
C11   1    0.930005    0.575727    0.458247    11.00000    0.04618    0.07844 =
         0.07353   -0.00794   -0.00404    0.00433
AFIX 137
H11A  2    0.996972    0.583763    0.481367    11.00000   -1.50000
H11B  2    0.928211    0.562553    0.407603    11.00000   -1.50000
H11C  2    0.904439    0.550214    0.488455    11.00000   -1.50000
AFIX   0
C43   1    0.120887    0.598958    0.315802    11.00000    0.04103    0.08174 =
         0.06752   -0.00687    0.01964    0.01046
AFIX 137
H43A  2    0.065741    0.596314    0.274097    11.00000   -1.50000
H43B  2    0.143741    0.634005    0.320439    11.00000   -1.50000
H43C  2    0.100800    0.588604    0.362364    11.00000   -1.50000
AFIX   0
C51   1    0.616119    0.452766    0.487250    11.00000    0.07165    0.07888 =
         0.05383    0.00079   -0.00228   -0.01862
AFIX  43
H51   2    0.558382    0.464468    0.501596    11.00000   -1.20000
AFIX   0
C30   1    0.659632    0.449037    0.205805    11.00000    0.04509    0.07559 =
         0.04877   -0.01275    0.00120    0.00447
AFIX 137
H30A  2    0.664234    0.429869    0.160461    11.00000   -1.50000
H30B  2    0.713790    0.439955    0.245884    11.00000   -1.50000
H30C  2    0.662106    0.485293    0.195345    11.00000   -1.50000
AFIX   0
C50   1    0.657956    0.403202    0.512489    11.00000    0.06609    0.08191 =
         0.05088    0.00196    0.00293   -0.00420
AFIX  43
H50   2    0.629141    0.383478    0.546100    11.00000   -1.20000
AFIX   0
C41   1    0.322772    0.666920    0.289563    11.00000    0.05356    0.04548 =
         0.06503   -0.00625   -0.02037   -0.00318
AFIX  31
H41A  2    0.344734    0.697642    0.267687    11.00000   -1.50000
H41B  2    0.376452    0.652461    0.325628    11.00000   -1.50000
H41C  2    0.269371    0.675273    0.315173    11.00000   -1.50000
AFIX   0
C31   1    0.502392    0.372235    0.083575    11.00000    0.07641    0.06448 =
         0.05513   -0.01170   -0.00287   -0.01471
AFIX 137
H31A  2    0.493099    0.367754    0.029162    11.00000   -1.50000
H31B  2    0.471756    0.344179    0.105526    11.00000   -1.50000
H31C  2    0.571795    0.372820    0.104781    11.00000   -1.50000
AFIX   0
C37   1    0.278501    0.414267    0.247855    11.00000    0.08306    0.05593 =
         0.04795   -0.00887    0.01179   -0.00867
AFIX 137
H37A  2    0.314225    0.383441    0.240559    11.00000   -1.50000
H37B  2    0.260663    0.432105    0.199994    11.00000   -1.50000
H37C  2    0.219778    0.405338    0.266661    11.00000   -1.50000
AFIX   0
C49   1    0.738106    0.385303    0.487887    11.00000    0.07570    0.06263 =
         0.07769    0.01208   -0.02649    0.01001
AFIX  43
H49   2    0.762212    0.352640    0.502984    11.00000   -1.20000
AFIX   0
C7    1    0.802632    0.729070    0.210301    11.00000    0.07561    0.04374 =
         0.05197    0.02199   -0.00505   -0.00183
AFIX  13
H7    2    0.739085    0.711105    0.204270    11.00000   -1.20000
AFIX   0
C13   1    0.586048    0.659650    0.415931    11.00000    0.06614    0.08380 =
         0.07559   -0.00233    0.03172    0.00703
AFIX 137
H13A  2    0.554190    0.631003    0.387197    11.00000   -1.50000
H13B  2    0.537378    0.680477    0.433763    11.00000   -1.50000
H13C  2    0.632798    0.647074    0.458905    11.00000   -1.50000
AFIX   0
C40   1    0.199579    0.645583    0.173141    11.00000    0.07584    0.06356 =
         0.05280    0.01005   -0.01679    0.01151
AFIX 137
H40A  2    0.163074    0.616279    0.150037    11.00000   -1.50000
H40B  2    0.219342    0.666484    0.134100    11.00000   -1.50000
H40C  2    0.158721    0.665559    0.200342    11.00000   -1.50000
AFIX   0
C14   1    0.555713    0.728806    0.282418    11.00000    0.06525    0.06113 =
         0.08278   -0.00538   -0.00899    0.02569
AFIX 137
H14A  2    0.587064    0.745087    0.244796    11.00000   -1.50000
H14B  2    0.520675    0.754238    0.306098    11.00000   -1.50000
H14C  2    0.510159    0.703122    0.258199    11.00000   -1.50000
AFIX   0
C32   1    0.332206    0.429064   -0.019650    11.00000    0.08946    0.10405 =
         0.05441   -0.02749   -0.01914   -0.00429
AFIX 137
H32A  2    0.320468    0.459311   -0.051161    11.00000   -1.50000
H32B  2    0.270172    0.413769   -0.014922    11.00000   -1.50000
H32C  2    0.370347    0.404737   -0.042626    11.00000   -1.50000
AFIX   0
C48   1    0.784519    0.413941    0.441476    11.00000    0.05603    0.09158 =
         0.05197    0.00769   -0.01471    0.01369
AFIX  43
H48   2    0.840777    0.401389    0.425762    11.00000   -1.20000
AFIX   0
B1    3    0.428366    0.535010    0.223029    11.00000    0.04362    0.04785 =
         0.03191   -0.00479   -0.01085   -0.00570
C8    1    0.845346    0.717463    0.141282    11.00000    0.10517    0.08086 =
         0.03640    0.00417    0.03184   -0.00548
AFIX 137
H8A   2    0.887393    0.745371    0.132053    11.00000   -1.50000
H8B   2    0.792932    0.713320    0.097842    11.00000   -1.50000
H8C   2    0.883251    0.686214    0.149454    11.00000   -1.50000
AFIX   0
C26   1    0.191204    0.509018    0.059125    11.00000    0.04783    0.09347 =
         0.07423    0.01055   -0.00808    0.00082
AFIX 137
H26A  2    0.173389    0.494165    0.009032    11.00000   -1.50000
H26B  2    0.147786    0.537303    0.063890    11.00000   -1.50000
H26C  2    0.185538    0.483359    0.096950    11.00000   -1.50000
AFIX   0
C9    1    0.781806    0.787660    0.219029    11.00000    0.09533    0.06727 =
         0.11413    0.01736   -0.01128    0.01798
AFIX 137
H9A   2    0.748561    0.792657    0.261290    11.00000   -1.50000
H9B   2    0.740869    0.800156    0.172983    11.00000   -1.50000
H9C   2    0.843163    0.806247    0.228190    11.00000   -1.50000
AFIX   0
C12   1    0.872123    0.646748    0.531254    11.00000    0.09520    0.11161 =
         0.03221    0.01783    0.00476    0.01236
AFIX 137
H12A  2    0.846275    0.622752    0.563576    11.00000   -1.50000
H12B  2    0.832974    0.677630    0.526055    11.00000   -1.50000
H12C  2    0.939243    0.655039    0.553604    11.00000   -1.50000
AFIX   0
C27   1    0.316567    0.556276    0.002149    11.00000    0.08772    0.08372 =
         0.07392    0.01556    0.01805    0.00561
AFIX 137
H27A  2    0.265578    0.549638   -0.041474    11.00000   -1.50000
H27B  2    0.378916    0.544720   -0.008269    11.00000   -1.50000
H27C  2    0.319791    0.592626    0.012628    11.00000   -1.50000
AFIX   2
H1    2    0.417890    0.576289    0.163314    11.00000    0.05000
AFIX   0
HKLF 4


REM  C:\Users\THADLI~1\XRay\BORYLE~1\BH_BzNC\new\CU-2320\CU-2320_a.res in P2(1)/
REM R1 =  0.0929 for    3978 Fo > 4sig(Fo)  and  0.1852 for all   11947 data
REM    598 parameters refined using      0 restraints

END

WGHT      0.0336      0.0000

REM Highest difference peak  0.677,  deepest hole -0.588,  1-sigma level  0.071
Q1    1   0.7500  0.6076  0.1964  11.00000  0.05    0.33
Q2    1   0.5778  0.6892  0.1399  11.00000  0.05    0.29
Q3    1   0.5015  0.3596  0.0915  11.00000  0.05    0.29
Q4    1   0.7503  0.7901  0.1840  11.00000  0.05    0.28
Q5    1   0.5385  0.5814  0.0955  11.00000  0.05    0.28
Q6    1   0.6795  0.6700  0.1617  11.00000  0.05    0.27
Q7    1   0.6660  0.5279  0.2035  11.00000  0.05    0.26
Q8    1   0.7683  0.5607  0.2778  11.00000  0.05    0.26
Q9    1   0.5720  0.6412  0.3214  11.00000  0.05    0.26
Q10   1   0.8635  0.6381  0.4471  11.00000  0.05    0.26
Q11   1   0.6345  0.6532  0.2614  11.00000  0.05    0.26
Q12   1   0.4656  0.6969  0.1034  11.00000  0.05    0.26
Q13   1   0.9071  0.5990  0.3557  11.00000  0.05    0.25
Q14   1   0.5880  0.6613  0.2569  11.00000  0.05    0.25
Q15   1   0.4776  0.6937  0.1261  11.00000  0.05    0.25
Q16   1   0.4044  0.6090  0.2044  11.00000  0.05    0.25
Q17   1   0.3131  0.4430 -0.1529  11.00000  0.05    0.25
Q18   1   0.4359  0.4629 -0.0391  11.00000  0.05    0.24
Q19   1   0.2050  0.7068  0.3318  11.00000  0.05    0.24
Q20   1   0.5750  0.6884  0.4201  11.00000  0.05    0.24
;
_shelx_res_checksum              17437
